# Supplementary material for: tert-Butyl 3-[2,2-bis­(ethoxy­carbon­yl)­vinyl]-2-methyl-1H-indole-1-carboxyl­ate
Source: Acta Crystallogr Sect E Struct Rep Online. 2009 Mar 25;65(Pt 4):o825. doi: 10.1107/S1600536809009635 (PMC2968933; doi:10.1107/S1600536809009635)
Supplement: Supplementary file 1 [file e-65-0o825-sup1.cif]

##############################################################################
###                                                                        ###
###        Electronic paper (Acta Crystallographica Section E)             ###
###                                                                        ###
##############################################################################
#                                                                            #
# This CIF contains the data in a paper accepted for publication in Acta     #
# Crystallographica Section E. It conforms to the requirements of Notes      #
# for Authors for Section E, and has been peer reviewed under the auspices   #
# of the IUCr Commission on Journals.                                        #
#                                                                            #
# Full details of the Crystallographic Information File format               #
# are given in the paper "The Crystallographic Information File (CIF):       #
# a New Standard Archive File for Crystallography" by S. R. Hall, F. H.      #
# Allen and I. D. Brown [Acta Cryst. (1991), A47, 655-685].                  #
#                                                                            #
# The current version of the core CIF dictionary is obtainable from          #
# ftp://ftp.iucr.org/pub/cif_core.dic. The current version number is 2.4.    #
#                                                                            #
# Software is freely available for graphical display of the structure(s) in  #
# this CIF.  For information consult the CIF home page http://www.iucr.org/  #
# cif/home.html                                                              #
#                                                                            #
# This file may be used for bona fide research purposes within the           #
# scientific community so long as proper attribution is given to the journal # 
# article from which it was obtained.                                        #
#                                                                            #
##############################################################################
                                             
data_global
_audit_creation_method     SHELXL-97
_journal_date_recd_electronic     2009-01-28
_journal_date_accepted     2009-03-16
_journal_name_full     'Acta Crystallographica, Section E'
_journal_year     2009
_journal_volume     65
_journal_issue      4
_journal_page_first     o825
_journal_page_last     o825
_journal_paper_category     QO
_journal_coeditor_code     CI2766
_publ_contact_author_name     ' M.N. Ponnuswamy '
_publ_contact_author_address
;   Centre of Advanced Study in Crystallography and Biophysics
    University of Madras
    Guindy Campus
    Chennai - 600 025
    India
;
_publ_contact_author_email     'mnpsy2004@yahoo.com'
_publ_contact_author_fax     '+9144 22352494'
_publ_contact_author_phone     '+9144 22300122'
_publ_section_title
;
<i>tert</i>-Butyl
3-[2,2-bis(ethoxycarbonyl)vinyl]-2-methyl-1<i>H</i>-indole-1-carboxylate
;
loop_
    _publ_author_name
    _publ_author_address
    'M. Thenmozhi'
;
    Centre of Advanced Study in Crystallography and Biophysics
    University of Madras
    Guindy Campus
    Chennai 600 025
    India
;
    'T. Kavitha'
;
    Centre of Advanced Study in Crystallography and Biophysics
    University of Madras
    Guindy Campus
    Chennai 600 025
    India
;
    'V. Dhayalan'
;
     Department of Organic Chemistry
     University of Madras
     Guindy Campus
     Chennai 600 025
     India
;
    'A. K. Mohanakrishnan'
;
     Department of Organic Chemistry
     University of Madras
     Guindy Campus
     Chennai 600 025
     India
;
    'M. N. Ponnuswamy'
;
    Centre of Advanced Study in Crystallography and Biophysics
    University of Madras
    Guindy Campus
    Chennai 600 025
    India
;
data_I
_audit_creation_method     SHELXL-97
_chemical_name_systematic
;
<i>tert</i>-Butyl 3-[2,2-bis(ethoxycarbonyl)vinyl]-2-methyl-
1<i>H</i>-indole-1-carboxylate
;
_chemical_name_common
;
;
_chemical_formula_moiety     'C22 H27 N O6'
_chemical_formula_sum     'C22 H27 N O6'
_chemical_formula_iupac     'C22 H27 N O6'
_chemical_formula_weight     401.45
_chemical_melting_point     ?
_symmetry_cell_setting     Monoclinic
_symmetry_space_group_name_H-M     'P 21/c'
_symmetry_space_group_name_Hall     '-P 2ybc'
loop_
    _symmetry_equiv_pos_as_xyz
    'x, y, z'
    '-x, y+1/2, -z+1/2'
    '-x, -y, -z'
    'x, -y-1/2, z-1/2'
_cell_length_a     9.1933(3)
_cell_length_b     21.8495(6)
_cell_length_c     10.7676(3)
_cell_angle_alpha     90.00
_cell_angle_beta     96.510(2)
_cell_angle_gamma     90.00
_cell_volume     2148.93(11)
_cell_formula_units_Z     4
_cell_measurement_reflns_used     4766
_cell_measurement_theta_min     2.1
_cell_measurement_theta_max     27.2
_cell_measurement_temperature     293(2)
_exptl_crystal_description     Block
_exptl_crystal_colour     Brown
_exptl_crystal_size_max     0.25
_exptl_crystal_size_mid     0.20
_exptl_crystal_size_min     0.20
_exptl_crystal_density_diffrn     1.241
_exptl_crystal_density_meas     ?
_exptl_crystal_density_method     'not measured'
_exptl_crystal_F_000     856
_exptl_absorpt_coefficient_mu     0.090
_exptl_absorpt_correction_type     multi-scan
_exptl_absorpt_process_details     '(SADABS; Sheldrick, 2001)'
_exptl_absorpt_correction_T_min     0.9778
_exptl_absorpt_correction_T_max     0.9822
_exptl_special_details
;
;
_diffrn_ambient_temperature     293(2)
_diffrn_radiation_type     MoK\a
_diffrn_radiation_wavelength     0.71073
_diffrn_radiation_source     'fine-focus sealed tube'
_diffrn_radiation_monochromator     graphite
_diffrn_measurement_device_type     'Bruker Kappa APEXII area-detector'
_diffrn_measurement_method     '\w and \f'
_diffrn_detector_area_resol_mean     ?
_diffrn_reflns_number     24241
_diffrn_reflns_av_R_equivalents     0.0304
_diffrn_reflns_av_sigmaI/netI     0.0245
_diffrn_reflns_theta_min     2.12
_diffrn_reflns_theta_max     27.20
_diffrn_reflns_theta_full     27.20
_diffrn_measured_fraction_theta_max     0.996
_diffrn_measured_fraction_theta_full     0.996
_diffrn_reflns_limit_h_min     -11
_diffrn_reflns_limit_h_max     11
_diffrn_reflns_limit_k_min     -27
_diffrn_reflns_limit_k_max     28
_diffrn_reflns_limit_l_min     -13
_diffrn_reflns_limit_l_max     13
_diffrn_standards_number     0
_diffrn_standards_interval_count     .
_diffrn_standards_interval_time     .
_diffrn_standards_decay_%     ?
_refine_special_details
;
Refinement of <i>F</i>^2^ against ALL reflections. The weighted <i>R</i>-factor
<i>wR</i> and goodness of fit <i>S</i> are based on <i>F</i>^2^, conventional
<i>R</i>-factors <i>R</i> are based on <i>F</i>, with <i>F</i> set to zero for
negative <i>F</i>^2^. The threshold expression of <i>F</i>^2^ >
\s(<i>F</i>^2^) is used only for calculating <i>R</i>-factors(gt) <i>etc</i>.
and is not relevant to the choice of reflections for refinement.
<i>R</i>-factors based on <i>F</i>^2^ are statistically about twice as large
as those based on <i>F</i>, and <i>R</i>- factors based on ALL data will be
even larger.
;
_reflns_number_total     4766
_reflns_number_gt     3534
_reflns_threshold_expression     I>2\s(I)
_refine_ls_structure_factor_coef     Fsqd
_refine_ls_matrix_type     full
_refine_ls_R_factor_all     0.0684
_refine_ls_R_factor_gt     0.0485
_refine_ls_wR_factor_gt     0.1205
_refine_ls_wR_factor_ref     0.1337
_refine_ls_goodness_of_fit_ref     1.042
_refine_ls_restrained_S_all     1.061
_refine_ls_number_reflns     4766
_refine_ls_number_parameters     286
_refine_ls_number_restraints     28
_refine_ls_hydrogen_treatment     constr
_refine_ls_weighting_scheme     calc
_refine_ls_weighting_details
         'calc w=1/[\s^2^(Fo^2^)+(0.0561P)^2^+0.6467P] where P=(Fo^2^+2Fc^2^)/3'
_atom_sites_solution_hydrogens     geom
_atom_sites_solution_primary     direct
_atom_sites_solution_secondary     difmap
_refine_ls_shift/su_max     0.001
_refine_ls_shift/su_mean     0.000
_refine_diff_density_max     0.249
_refine_diff_density_min     -0.276
_refine_ls_extinction_method     none
_refine_ls_extinction_coef     ?
loop_
    _atom_type_symbol
    _atom_type_description
    _atom_type_scat_dispersion_real
    _atom_type_scat_dispersion_imag
    _atom_type_scat_source
    'C' 'C' 0.0033 0.0016
                         'International Tables Vol C Tables 4.2.6.8 and 6.1.1.4'
    'H' 'H' 0.0000 0.0000
                         'International Tables Vol C Tables 4.2.6.8 and 6.1.1.4'
    'N' 'N' 0.0061 0.0033
                         'International Tables Vol C Tables 4.2.6.8 and 6.1.1.4'
    'O' 'O' 0.0106 0.0060
                         'International Tables Vol C Tables 4.2.6.8 and 6.1.1.4'
_computing_data_collection     'APEX2 (Bruker, 2004)'
_computing_cell_refinement     'SAINT (Bruker, 2004)'
_computing_data_reduction     'SAINT (Bruker, 2004)'
_computing_structure_solution     'SHELXS97 (Sheldrick, 2008)'
_computing_structure_refinement     'SHELXL97 (Sheldrick, 2008)'
_computing_molecular_graphics     'ORTEP-3 (Farrugia, 1997)'
_computing_publication_material
                            'SHELXL97 (Sheldrick, 2008) and PLATON (Spek, 2009)'
loop_
    _atom_site_type_symbol
    _atom_site_label
    _atom_site_fract_x
    _atom_site_fract_y
    _atom_site_fract_z
    _atom_site_U_iso_or_equiv
    _atom_site_adp_type
    _atom_site_calc_flag
    _atom_site_refinement_flags
    _atom_site_occupancy
    _atom_site_disorder_assembly
    _atom_site_disorder_group
    O O1 0.11345(14) 0.63504(5) 0.68637(11) 0.0507(3) Uani d . 1 . .
    O O2 0.00198(17) 0.68868(6) 0.52523(12) 0.0639(4) Uani d . 1 . .
    O O3 0.39872(13) 0.51263(5) 0.24128(12) 0.0508(3) Uani d . 1 . .
    O O4 0.34111(19) 0.43222(8) 0.11765(15) 0.0797(5) Uani d . 1 . .
    O O5 0.3720(2) 0.33528(7) 0.4564(2) 0.0942(6) Uani d D 1 . .
    O O6 0.49107(19) 0.34337(7) 0.2910(2) 0.0947(6) Uani d . 1 . .
    N N1 0.09171(14) 0.59345(5) 0.49600(12) 0.0370(3) Uani d . 1 . .
    C C2 0.03282(17) 0.58731(7) 0.37025(14) 0.0378(3) Uani d . 1 . .
    C C3 -0.06844(19) 0.62313(8) 0.29745(16) 0.0482(4) Uani d . 1 . .
    H H3 -0.1061 0.6587 0.3287 0.058 Uiso calc R 1 . .
    C C4 -0.1107(2) 0.60389(9) 0.17750(17) 0.0572(5) Uani d . 1 . .
    H H4 -0.1775 0.6273 0.1263 0.069 Uiso calc R 1 . .
    C C5 -0.0566(2) 0.55057(10) 0.13070(16) 0.0571(5) Uani d . 1 . .
    H H5 -0.0877 0.5387 0.0490 0.069 Uiso calc R 1 . .
    C C6 0.0423(2) 0.51497(9) 0.20315(16) 0.0491(4) Uani d . 1 . .
    H H6 0.0776 0.4790 0.1715 0.059 Uiso calc R 1 . .
    C C7 0.08915(17) 0.53353(7) 0.32463(14) 0.0386(3) Uani d . 1 . .
    C C8 0.18327(17) 0.50633(7) 0.42574(15) 0.0381(3) Uani d . 1 . .
    C C9 0.18175(16) 0.54260(7) 0.52819(14) 0.0368(3) Uani d . 1 . .
    C C10 0.06355(18) 0.64434(7) 0.56895(15) 0.0425(4) Uani d . 1 . .
    C C11 0.1044(2) 0.68359(8) 0.78201(17) 0.0514(4) Uani d . 1 . .
    C C12 0.1872(3) 0.65426(12) 0.89548(19) 0.0792(7) Uani d . 1 . .
    H H12A 0.1399 0.6167 0.9140 0.119 Uiso calc R 1 . .
    H H12B 0.1885 0.6815 0.9655 0.119 Uiso calc R 1 . .
    H H12C 0.2857 0.6459 0.8792 0.119 Uiso calc R 1 . .
    C C13 0.1810(2) 0.74056(9) 0.7464(2) 0.0657(5) Uani d . 1 . .
    H H13A 0.2768 0.7302 0.7256 0.099 Uiso calc R 1 . .
    H H13B 0.1897 0.7687 0.8153 0.099 Uiso calc R 1 . .
    H H13C 0.1256 0.7592 0.6754 0.099 Uiso calc R 1 . .
    C C14 -0.0535(2) 0.69411(10) 0.7993(2) 0.0672(6) Uani d . 1 . .
    H H14A -0.1032 0.7120 0.7248 0.101 Uiso calc R 1 . .
    H H14B -0.0595 0.7213 0.8686 0.101 Uiso calc R 1 . .
    H H14C -0.0986 0.6558 0.8157 0.101 Uiso calc R 1 . .
    C C15 0.26345(17) 0.44895(7) 0.42693(16) 0.0431(4) Uani d . 1 A .
    H H15 0.2655 0.4263 0.5002 0.052 Uiso calc R 1 . .
    C C16 0.33461(18) 0.42406(7) 0.33802(17) 0.0465(4) Uani d . 1 . .
    C C17 0.35749(19) 0.45525(8) 0.21940(18) 0.0513(4) Uani d . 1 A .
    C C18 0.4202(3) 0.55038(11) 0.1348(2) 0.0752(6) Uani d . 1 . .
    H H18A 0.3363 0.5474 0.0718 0.090 Uiso calc R 1 . .
    H H18B 0.5067 0.5373 0.0981 0.090 Uiso calc R 1 . .
    C C19 0.4382(4) 0.61385(13) 0.1811(3) 0.1133(11) Uani d . 1 . .
    H H19A 0.3498 0.6270 0.2128 0.170 Uiso calc R 1 . .
    H H19B 0.4585 0.6402 0.1139 0.170 Uiso calc R 1 . .
    H H19C 0.5179 0.6156 0.2468 0.170 Uiso calc R 1 . .
    C C20 0.4073(2) 0.36390(8) 0.3563(2) 0.0626(5) Uani d . 1 A .
    C C21A 0.4535(8) 0.2800(2) 0.5168(11) 0.093(2) Uani d PDU 0.580(10) A 1
    H H21A 0.5473 0.2741 0.4853 0.111 Uiso calc PR 0.580(10) A 1
    H H21B 0.4684 0.2836 0.6071 0.111 Uiso calc PR 0.580(10) A 1
    C C22A 0.3500(8) 0.2300(3) 0.4765(13) 0.089(3) Uani d PDU 0.420(10) A 1
    H H22A 0.3897 0.1917 0.5081 0.134 Uiso calc PR 0.420(10) A 1
    H H22B 0.3350 0.2286 0.3869 0.134 Uiso calc PR 0.420(10) A 1
    H H22C 0.2582 0.2374 0.5084 0.134 Uiso calc PR 0.420(10) A 1
    C C21B 0.4319(10) 0.2723(3) 0.4519(9) 0.0645(19) Uani d PDU 0.420(10) A 2
    H H21C 0.3936 0.2511 0.3760 0.077 Uiso calc PR 0.420(10) A 2
    H H21D 0.5380 0.2724 0.4591 0.077 Uiso calc PR 0.420(10) A 2
    C C22B 0.3768(8) 0.2453(3) 0.5638(9) 0.096(2) Uani d PDU 0.580(10) A 2
    H H22D 0.4068 0.2033 0.5719 0.144 Uiso calc PR 0.580(10) A 2
    H H22E 0.2718 0.2475 0.5552 0.144 Uiso calc PR 0.580(10) A 2
    H H22F 0.4160 0.2675 0.6369 0.144 Uiso calc PR 0.580(10) A 2
    C C23 0.26713(19) 0.53322(8) 0.65178(16) 0.0478(4) Uani d . 1 . .
    H H23A 0.3283 0.4978 0.6487 0.072 Uiso calc R 1 . .
    H H23B 0.2014 0.5273 0.7139 0.072 Uiso calc R 1 . .
    H H23C 0.3271 0.5685 0.6729 0.072 Uiso calc R 1 . .
loop_
    _atom_site_aniso_label
    _atom_site_aniso_U_11
    _atom_site_aniso_U_22
    _atom_site_aniso_U_33
    _atom_site_aniso_U_12
    _atom_site_aniso_U_13
    _atom_site_aniso_U_23
    O1 0.0686(8) 0.0437(6) 0.0384(6) 0.0115(6) -0.0001(6) -0.0066(5)
    O2 0.0922(10) 0.0455(7) 0.0517(8) 0.0258(7) -0.0018(7) -0.0023(6)
    O3 0.0479(7) 0.0487(7) 0.0557(8) 0.0009(5) 0.0059(6) 0.0031(5)
    O4 0.0929(12) 0.0852(11) 0.0638(9) -0.0061(9) 0.0205(8) -0.0259(8)
    O5 0.0943(12) 0.0479(8) 0.1461(17) 0.0286(8) 0.0386(12) 0.0268(10)
    O6 0.0797(11) 0.0628(10) 0.1485(17) 0.0245(8) 0.0437(11) -0.0134(10)
    N1 0.0403(7) 0.0349(6) 0.0353(7) 0.0041(5) 0.0019(5) -0.0001(5)
    C2 0.0400(8) 0.0386(8) 0.0349(8) 0.0015(6) 0.0047(6) 0.0018(6)
    C3 0.0525(10) 0.0458(9) 0.0454(10) 0.0110(7) 0.0022(8) 0.0056(7)
    C4 0.0592(11) 0.0679(12) 0.0421(10) 0.0134(9) -0.0045(8) 0.0110(8)
    C5 0.0597(11) 0.0756(13) 0.0348(9) 0.0058(10) -0.0003(8) -0.0023(8)
    C6 0.0504(10) 0.0566(10) 0.0406(9) 0.0053(8) 0.0058(7) -0.0074(7)
    C7 0.0378(8) 0.0409(8) 0.0375(8) 0.0012(6) 0.0058(6) 0.0008(6)
    C8 0.0361(8) 0.0367(8) 0.0416(9) 0.0019(6) 0.0050(6) 0.0006(6)
    C9 0.0337(7) 0.0344(7) 0.0419(8) 0.0017(6) 0.0027(6) 0.0028(6)
    C10 0.0488(9) 0.0369(8) 0.0417(9) 0.0052(7) 0.0043(7) -0.0016(7)
    C11 0.0596(11) 0.0500(10) 0.0446(10) 0.0031(8) 0.0055(8) -0.0149(7)
    C12 0.1044(18) 0.0845(16) 0.0454(11) 0.0108(14) -0.0056(11) -0.0163(11)
    C13 0.0655(13) 0.0569(11) 0.0758(14) -0.0066(9) 0.0130(11) -0.0185(10)
    C14 0.0648(13) 0.0679(13) 0.0716(14) -0.0075(10) 0.0198(11) -0.0251(10)
    C15 0.0403(8) 0.0369(8) 0.0517(10) 0.0015(6) 0.0037(7) 0.0014(7)
    C16 0.0400(9) 0.0372(8) 0.0625(11) 0.0010(7) 0.0070(8) -0.0074(7)
    C17 0.0416(9) 0.0527(10) 0.0606(11) 0.0030(8) 0.0098(8) -0.0116(9)
    C18 0.0777(15) 0.0826(16) 0.0658(14) -0.0049(12) 0.0107(11) 0.0210(12)
    C19 0.147(3) 0.0703(17) 0.117(2) -0.0217(17) -0.009(2) 0.0326(16)
    C20 0.0486(10) 0.0378(9) 0.1030(17) 0.0015(8) 0.0151(11) -0.0059(10)
    C21A 0.107(4) 0.057(3) 0.112(5) 0.024(3) 0.001(4) 0.002(4)
    C22A 0.094(4) 0.072(4) 0.101(6) 0.004(3) 0.008(4) 0.009(4)
    C21B 0.090(4) 0.038(3) 0.067(4) 0.022(3) 0.014(3) 0.011(3)
    C22B 0.117(4) 0.073(3) 0.102(5) 0.028(3) 0.031(4) 0.037(3)
    C23 0.0466(9) 0.0463(9) 0.0477(10) 0.0074(7) -0.0065(7) 0.0002(7)
_geom_special_details
;
All e.s.d.'s (except the e.s.d. in the dihedral angle between two l.s. planes)
are estimated using the full covariance matrix. The cell e.s.d.'s are taken
into account individually in the estimation of e.s.d.'s in distances, angles
and torsion angles; correlations between e.s.d.'s in cell parameters are only
used when they are defined by crystal symmetry. An approximate (isotropic)
treatment of cell e.s.d.'s is used for estimating e.s.d.'s involving l.s.
planes.
;
loop_
    _geom_bond_atom_site_label_1
    _geom_bond_atom_site_label_2
    _geom_bond_site_symmetry_2
    _geom_bond_distance
    _geom_bond_publ_flag
    O1 C10 . 1.311(2) ?
    O1 C11 . 1.4874(19) ?
    O2 C10 . 1.1917(19) ?
    O3 C17 . 1.323(2) ?
    O3 C18 . 1.444(2) ?
    O4 C17 . 1.200(2) ?
    O5 C20 . 1.318(3) ?
    O5 C21B . 1.484(6) ?
    O5 C21A . 1.528(6) ?
    O6 C20 . 1.188(2) ?
    N1 C10 . 1.402(2) ?
    N1 C9 . 1.4053(19) ?
    N1 C2 . 1.4065(19) ?
    C2 C3 . 1.389(2) ?
    C2 C7 . 1.396(2) ?
    C3 C4 . 1.372(3) ?
    C3 H3 . 0.93 ?
    C4 C5 . 1.384(3) ?
    C4 H4 . 0.93 ?
    C5 C6 . 1.371(3) ?
    C5 H5 . 0.93 ?
    C6 C7 . 1.390(2) ?
    C6 H6 . 0.93 ?
    C7 C8 . 1.440(2) ?
    C8 C9 . 1.360(2) ?
    C8 C15 . 1.454(2) ?
    C9 C23 . 1.481(2) ?
    C11 C13 . 1.501(3) ?
    C11 C14 . 1.502(3) ?
    C11 C12 . 1.507(3) ?
    C12 H12A . 0.96 ?
    C12 H12B . 0.96 ?
    C12 H12C . 0.96 ?
    C13 H13A . 0.96 ?
    C13 H13B . 0.96 ?
    C13 H13C . 0.96 ?
    C14 H14A . 0.96 ?
    C14 H14B . 0.96 ?
    C14 H14C . 0.96 ?
    C15 C16 . 1.335(2) ?
    C15 H15 . 0.93 ?
    C16 C20 . 1.478(2) ?
    C16 C17 . 1.484(3) ?
    C18 C19 . 1.477(4) ?
    C18 H18A . 0.97 ?
    C18 H18B . 0.97 ?
    C19 H19A . 0.96 ?
    C19 H19B . 0.96 ?
    C19 H19C . 0.96 ?
    C21A C22A . 1.481(7) ?
    C21A H21A . 0.97 ?
    C21A H21B . 0.97 ?
    C22A H22A . 0.96 ?
    C22A H22B . 0.96 ?
    C22A H22C . 0.96 ?
    C21B C22B . 1.482(6) ?
    C21B H21C . 0.97 ?
    C21B H21D . 0.97 ?
    C22B H22D . 0.96 ?
    C22B H22E . 0.96 ?
    C22B H22F . 0.96 ?
    C23 H23A . 0.96 ?
    C23 H23B . 0.96 ?
    C23 H23C . 0.96 ?
loop_
    _geom_angle_atom_site_label_1
    _geom_angle_atom_site_label_2
    _geom_angle_atom_site_label_3
    _geom_angle_site_symmetry_1
    _geom_angle_site_symmetry_3
    _geom_angle
    _geom_angle_publ_flag
    C10 O1 C11 . . 121.09(13) ?
    C17 O3 C18 . . 117.53(16) ?
    C20 O5 C21B . . 106.6(3) ?
    C20 O5 C21A . . 124.6(4) ?
    C10 N1 C9 . . 129.03(13) ?
    C10 N1 C2 . . 122.65(12) ?
    C9 N1 C2 . . 108.28(12) ?
    C3 C2 C7 . . 121.85(15) ?
    C3 C2 N1 . . 130.54(15) ?
    C7 C2 N1 . . 107.54(13) ?
    C4 C3 C2 . . 117.33(16) ?
    C4 C3 H3 . . 121.3 ?
    C2 C3 H3 . . 121.3 ?
    C3 C4 C5 . . 121.69(17) ?
    C3 C4 H4 . . 119.2 ?
    C5 C4 H4 . . 119.2 ?
    C6 C5 C4 . . 120.87(17) ?
    C6 C5 H5 . . 119.6 ?
    C4 C5 H5 . . 119.6 ?
    C5 C6 C7 . . 118.98(17) ?
    C5 C6 H6 . . 120.5 ?
    C7 C6 H6 . . 120.5 ?
    C6 C7 C2 . . 119.28(15) ?
    C6 C7 C8 . . 133.34(15) ?
    C2 C7 C8 . . 107.25(13) ?
    C9 C8 C7 . . 108.20(13) ?
    C9 C8 C15 . . 123.19(14) ?
    C7 C8 C15 . . 128.55(15) ?
    C8 C9 N1 . . 108.70(13) ?
    C8 C9 C23 . . 126.54(14) ?
    N1 C9 C23 . . 124.65(14) ?
    O2 C10 O1 . . 127.26(15) ?
    O2 C10 N1 . . 122.20(15) ?
    O1 C10 N1 . . 110.53(13) ?
    O1 C11 C13 . . 110.46(15) ?
    O1 C11 C14 . . 109.02(15) ?
    C13 C11 C14 . . 113.14(17) ?
    O1 C11 C12 . . 101.26(14) ?
    C13 C11 C12 . . 110.58(18) ?
    C14 C11 C12 . . 111.74(19) ?
    C11 C12 H12A . . 109.5 ?
    C11 C12 H12B . . 109.5 ?
    H12A C12 H12B . . 109.5 ?
    C11 C12 H12C . . 109.5 ?
    H12A C12 H12C . . 109.5 ?
    H12B C12 H12C . . 109.5 ?
    C11 C13 H13A . . 109.5 ?
    C11 C13 H13B . . 109.5 ?
    H13A C13 H13B . . 109.5 ?
    C11 C13 H13C . . 109.5 ?
    H13A C13 H13C . . 109.5 ?
    H13B C13 H13C . . 109.5 ?
    C11 C14 H14A . . 109.5 ?
    C11 C14 H14B . . 109.5 ?
    H14A C14 H14B . . 109.5 ?
    C11 C14 H14C . . 109.5 ?
    H14A C14 H14C . . 109.5 ?
    H14B C14 H14C . . 109.5 ?
    C16 C15 C8 . . 129.37(16) ?
    C16 C15 H15 . . 115.3 ?
    C8 C15 H15 . . 115.3 ?
    C15 C16 C20 . . 121.19(18) ?
    C15 C16 C17 . . 123.98(15) ?
    C20 C16 C17 . . 114.67(16) ?
    O4 C17 O3 . . 124.32(19) ?
    O4 C17 C16 . . 125.33(18) ?
    O3 C17 C16 . . 110.35(15) ?
    O3 C18 C19 . . 106.8(2) ?
    O3 C18 H18A . . 110.4 ?
    C19 C18 H18A . . 110.4 ?
    O3 C18 H18B . . 110.4 ?
    C19 C18 H18B . . 110.4 ?
    H18A C18 H18B . . 108.6 ?
    C18 C19 H19A . . 109.5 ?
    C18 C19 H19B . . 109.5 ?
    H19A C19 H19B . . 109.5 ?
    C18 C19 H19C . . 109.5 ?
    H19A C19 H19C . . 109.5 ?
    H19B C19 H19C . . 109.5 ?
    O6 C20 O5 . . 122.79(19) ?
    O6 C20 C16 . . 124.8(2) ?
    O5 C20 C16 . . 112.41(17) ?
    C22A C21A O5 . . 101.0(5) ?
    C22A C21A H21A . . 111.6 ?
    O5 C21A H21A . . 111.6 ?
    C22A C21A H21B . . 111.6 ?
    O5 C21A H21B . . 111.6 ?
    H21A C21A H21B . . 109.4 ?
    C21A C22A H22A . . 109.5 ?
    C21A C22A H22B . . 109.5 ?
    H22A C22A H22B . . 109.5 ?
    C21A C22A H22C . . 109.5 ?
    H22A C22A H22C . . 109.5 ?
    H22B C22A H22C . . 109.5 ?
    C22B C21B O5 . . 100.4(4) ?
    C22B C21B H21C . . 111.7 ?
    O5 C21B H21C . . 111.7 ?
    C22B C21B H21D . . 111.7 ?
    O5 C21B H21D . . 111.7 ?
    H21C C21B H21D . . 109.5 ?
    C21B C22B H22D . . 109.5 ?
    C21B C22B H22E . . 109.5 ?
    H22D C22B H22E . . 109.5 ?
    C21B C22B H22F . . 109.5 ?
    H22D C22B H22F . . 109.5 ?
    H22E C22B H22F . . 109.5 ?
    C9 C23 H23A . . 109.5 ?
    C9 C23 H23B . . 109.5 ?
    H23A C23 H23B . . 109.5 ?
    C9 C23 H23C . . 109.5 ?
    H23A C23 H23C . . 109.5 ?
    H23B C23 H23C . . 109.5 ?
loop_
    _geom_torsion_atom_site_label_1
    _geom_torsion_atom_site_label_2
    _geom_torsion_atom_site_label_3
    _geom_torsion_atom_site_label_4
    _geom_torsion_site_symmetry_1
    _geom_torsion_site_symmetry_2
    _geom_torsion_site_symmetry_3
    _geom_torsion_site_symmetry_4
    _geom_torsion
    _geom_torsion_publ_flag
    C10 N1 C2 C3 . . . . -6.4(3) ?
    C9 N1 C2 C3 . . . . 175.54(17) ?
    C10 N1 C2 C7 . . . . 176.75(14) ?
    C9 N1 C2 C7 . . . . -1.29(16) ?
    C7 C2 C3 C4 . . . . -0.5(3) ?
    N1 C2 C3 C4 . . . . -176.98(17) ?
    C2 C3 C4 C5 . . . . 0.8(3) ?
    C3 C4 C5 C6 . . . . -0.2(3) ?
    C4 C5 C6 C7 . . . . -0.7(3) ?
    C5 C6 C7 C2 . . . . 0.9(3) ?
    C5 C6 C7 C8 . . . . 176.11(18) ?
    C3 C2 C7 C6 . . . . -0.3(2) ?
    N1 C2 C7 C6 . . . . 176.85(14) ?
    C3 C2 C7 C8 . . . . -176.65(15) ?
    N1 C2 C7 C8 . . . . 0.51(17) ?
    C6 C7 C8 C9 . . . . -175.13(18) ?
    C2 C7 C8 C9 . . . . 0.47(18) ?
    C6 C7 C8 C15 . . . . 2.0(3) ?
    C2 C7 C8 C15 . . . . 177.64(15) ?
    C7 C8 C9 N1 . . . . -1.27(17) ?
    C15 C8 C9 N1 . . . . -178.63(14) ?
    C7 C8 C9 C23 . . . . -177.64(15) ?
    C15 C8 C9 C23 . . . . 5.0(3) ?
    C10 N1 C9 C8 . . . . -176.27(15) ?
    C2 N1 C9 C8 . . . . 1.60(17) ?
    C10 N1 C9 C23 . . . . 0.2(2) ?
    C2 N1 C9 C23 . . . . 178.06(15) ?
    C11 O1 C10 O2 . . . . -3.5(3) ?
    C11 O1 C10 N1 . . . . 176.67(14) ?
    C9 N1 C10 O2 . . . . 168.77(17) ?
    C2 N1 C10 O2 . . . . -8.8(3) ?
    C9 N1 C10 O1 . . . . -11.4(2) ?
    C2 N1 C10 O1 . . . . 171.02(14) ?
    C10 O1 C11 C13 . . . . -57.4(2) ?
    C10 O1 C11 C14 . . . . 67.5(2) ?
    C10 O1 C11 C12 . . . . -174.57(17) ?
    C9 C8 C15 C16 . . . . -143.93(18) ?
    C7 C8 C15 C16 . . . . 39.3(3) ?
    C8 C15 C16 C20 . . . . -178.54(16) ?
    C8 C15 C16 C17 . . . . 6.3(3) ?
    C18 O3 C17 O4 . . . . 2.3(3) ?
    C18 O3 C17 C16 . . . . -177.62(16) ?
    C15 C16 C17 O4 . . . . -135.4(2) ?
    C20 C16 C17 O4 . . . . 49.2(3) ?
    C15 C16 C17 O3 . . . . 44.5(2) ?
    C20 C16 C17 O3 . . . . -130.88(16) ?
    C17 O3 C18 C19 . . . . 169.7(2) ?
    C21B O5 C20 O6 . . . . -10.6(5) ?
    C21A O5 C20 O6 . . . . 13.0(5) ?
    C21B O5 C20 C16 . . . . 170.9(5) ?
    C21A O5 C20 C16 . . . . -165.5(4) ?
    C15 C16 C20 O6 . . . . -167.6(2) ?
    C17 C16 C20 O6 . . . . 8.0(3) ?
    C15 C16 C20 O5 . . . . 10.9(3) ?
    C17 C16 C20 O5 . . . . -173.58(18) ?
    C20 O5 C21A C22A . . . . -105.2(6) ?
    C21B O5 C21A C22A . . . . -49.7(9) ?
    C20 O5 C21B C22B . . . . -176.8(5) ?
    C21A O5 C21B C22B . . . . 48.2(9) ?
loop_
    _geom_hbond_atom_site_label_D
    _geom_hbond_atom_site_label_H
    _geom_hbond_atom_site_label_A
    _geom_hbond_site_symmetry_A
    _geom_hbond_distance_DH
    _geom_hbond_distance_HA
    _geom_hbond_distance_DA
    _geom_hbond_angle_DHA
    C23 H23C O6 3_666 0.96 2.55 3.503(3) 171
