# Supplementary material for: tert-Butyl 3-[2,2-bis­(ethoxy­carbon­yl)­vinyl]-2-methyl-1H-indole-1-carboxyl­ate
Source: Acta Crystallogr Sect E Struct Rep Online. 2009 Mar 25;65(Pt 4):o825. doi: 10.1107/S1600536809009635 (PMC2968933; doi:10.1107/S1600536809009635)
Supplement: Supplementary file 2 [file e-65-0o825-Isup2.hkl]

#
# h,k,l, Fc-squared, Fo-squared, sigma(Fo-squared) and status flag
#
data_I
_shelx_title '  CI2766     P21/c        R = 0.06'
_shelx_refln_list_code          4
_shelx_F_calc_maximum      159.29
_exptl_crystal_F_000       856.00
_reflns_d_resolution_high  0.7773
 
loop_
 _symmetry_equiv_pos_as_xyz
 'x, y, z'
 '-x, y+1/2, -z+1/2'
 '-x, -y, -z'
 'x, -y-1/2, z-1/2'
 
_cell_length_a     9.1933
_cell_length_b    21.8495
_cell_length_c    10.7676
_cell_angle_alpha  90.000
_cell_angle_beta   96.510
_cell_angle_gamma  90.000
 
_shelx_F_squared_multiplier     1.000
 
loop_
 _refln_index_h
 _refln_index_k
 _refln_index_l
 _refln_F_squared_calc
 _refln_F_squared_meas
 _refln_F_squared_sigma
 _refln_observed_status
   1   0   0     5389.07     3815.08    473.17 o
   2   0   0    10421.95    10188.57    140.36 o
   3   0   0     1354.65     1275.14     20.64 o
   4   0   0     4628.67     4615.48     71.81 o
   5   0   0        9.45       11.11      1.81 o
   6   0   0      344.84      357.36      9.17 o
   7   0   0      628.16      627.67     16.90 o
   8   0   0       68.76       65.36      4.99 o
   9   0   0      123.56      123.98      6.00 o
  10   0   0        9.35        5.98      3.86 o
  11   0   0       55.37       51.47      6.35 o
   1   1   0        0.17       -0.30      0.30 o
   2   1   0    17379.97    16499.71    169.88 o
   3   1   0      749.98      711.36      8.06 o
   4   1   0      438.66      464.00      6.59 o
   5   1   0        1.39        0.99      0.95 o
   6   1   0      131.39      154.71      3.99 o
   7   1   0        0.04        1.27      1.28 o
   8   1   0        1.58        3.49      1.53 o
   9   1   0       47.21       52.99      4.26 o
  10   1   0        0.17       -2.43      2.43 o
  11   1   0       11.45       16.33      3.47 o
   1   2   0       53.67       59.19      0.77 o
   2   2   0     2222.46     2329.65     24.26 o
   3   2   0     1447.79     1389.21     14.14 o
   4   2   0      249.60      224.61      3.36 o
   5   2   0        1.14       -0.78      0.78 o
   6   2   0      214.34      211.01      4.53 o
   7   2   0       34.11       35.03      2.14 o
   8   2   0       37.01       35.00      2.44 o
   9   2   0       64.09       68.63      4.16 o
  10   2   0        1.64        1.80      2.48 o
  11   2   0       23.15       21.09      3.65 o
   1   3   0       28.79       39.33      0.58 o
   2   3   0      335.84      384.80      4.04 o
   3   3   0     2706.81     2727.10     32.35 o
   4   3   0      407.03      397.71      5.13 o
   5   3   0     1011.41     1048.53     14.94 o
   6   3   0        3.90        3.33      1.41 o
   7   3   0        5.19        0.23      1.27 o
   8   3   0       38.70       37.35      2.42 o
   9   3   0       32.02       26.45      2.72 o
  10   3   0        1.78        2.43      2.54 o
  11   3   0       20.07       16.68      3.97 o
   1   4   0     1051.67     1047.45     11.36 o
   2   4   0     4383.84     4238.95     34.95 o
   3   4   0      206.51      171.24      2.59 o
   4   4   0      280.87      285.58      4.88 o
   5   4   0     2029.81     2037.47     23.48 o
   6   4   0       92.68       95.50      2.54 o
   7   4   0       47.33       50.35      2.46 o
   8   4   0       45.71       53.50      2.76 o
   9   4   0       86.46       77.03      4.33 o
  10   4   0        4.09        5.36      2.64 o
  11   4   0       33.59       32.35      4.83 o
   1   5   0      207.65      168.21      3.62 o
   2   5   0      186.97      214.39      2.34 o
   3   5   0       80.12       55.55      1.20 o
   4   5   0     1987.84     1901.88     20.37 o
   5   5   0      198.95      190.55      3.99 o
   6   5   0      118.90      126.14      2.91 o
   7   5   0        0.21       -1.04      1.04 o
   8   5   0      209.67      240.91      5.91 o
   9   5   0      128.34      127.46      4.78 o
  10   5   0       20.97       22.89      3.26 o
  11   5   0       20.74       25.16      4.28 o
   0   6   0     1394.81     1282.35     40.87 o
   1   6   0      314.24      306.86      4.01 o
   2   6   0     1682.67     1648.60     15.70 o
   3   6   0      554.50      597.80      6.22 o
   4   6   0       84.43       70.64      1.66 o
   5   6   0      389.88      389.05      5.22 o
   6   6   0       14.94       12.04      1.54 o
   7   6   0        2.57        0.35      0.93 o
   8   6   0       21.28       24.85      2.19 o
   9   6   0      141.20      161.68      5.84 o
  10   6   0       33.36       45.97      3.88 o
  11   6   0        1.25       -0.73      3.10 o
   1   7   0      339.56      375.36      6.35 o
   2   7   0      217.66      181.88      2.32 o
   3   7   0        0.17        4.90      0.58 o
   4   7   0      350.26      376.07      4.60 o
   5   7   0        0.29       -0.12      0.78 o
   6   7   0       33.15       31.74      1.43 o
   7   7   0       94.65       98.86      3.58 o
   8   7   0       10.40        5.32      1.63 o
   9   7   0      165.21      172.50      7.17 o
  10   7   0        0.09        1.68      2.35 o
  11   7   0        0.30        4.39      6.12 o
   0   8   0       15.17       21.21      2.74 o
   1   8   0       75.78       92.17      2.80 o
   2   8   0       76.93       80.73      2.04 o
   3   8   0     3648.22     3839.53     39.71 o
   4   8   0      722.97      690.38      7.28 o
   5   8   0      126.20      108.22      2.13 o
   6   8   0      352.67      330.90      4.82 o
   7   8   0        7.31        4.69      1.36 o
   8   8   0       42.47       37.31      2.47 o
   9   8   0       66.68       63.01      3.89 o
  10   8   0       52.30       45.04      3.74 o
  11   8   0        9.00        5.03      4.47 o
   1   9   0     3095.50     3118.59     48.24 o
   2   9   0      570.52      561.70      6.86 o
   3   9   0       40.80       50.64      1.45 o
   4   9   0        4.70        5.83      0.86 o
   5   9   0       71.60       77.28      1.78 o
   6   9   0        3.88        0.74      1.11 o
   7   9   0       97.94       87.14      4.91 o
   8   9   0        1.77       -0.73      1.55 o
   9   9   0       11.62       10.69      2.50 o
  10   9   0       11.69        9.39      2.94 o
  11   9   0        8.41        4.86      2.69 o
   0  10   0     2976.93     2874.58     90.56 o
   1  10   0     2791.14     2760.92     42.94 o
   2  10   0     1345.99     1411.57     17.14 o
   3  10   0      142.54      130.00      2.35 o
   4  10   0       52.16       57.37      1.85 o
   5  10   0        3.64        4.47      0.79 o
   6  10   0        1.33        0.70      0.88 o
   7  10   0       46.98       57.93      2.38 o
   8  10   0        0.32       -1.46      1.46 o
   9  10   0       77.47       72.33      6.41 o
  10  10   0       18.40        9.05      2.65 o
   1  11   0     1595.00     1712.77     27.14 o
   2  11   0     2895.52     2881.88     44.89 o
   3  11   0      175.95      188.00      2.99 o
   4  11   0       42.24       48.08      1.67 o
   5  11   0       24.74       23.97      1.64 o
   6  11   0       18.21       22.03      1.36 o
   7  11   0       22.91       21.56      2.71 o
   8  11   0        0.15       -1.41      1.52 o
   9  11   0       13.61       18.06      2.64 o
  10  11   0        0.11        1.95      2.70 o
   0  12   0        4.21       -0.46      2.33 o
   1  12   0      276.31      259.60      5.86 o
   2  12   0       14.74       21.12      1.53 o
   3  12   0       46.33       44.64      1.38 o
   4  12   0       38.53       41.44      1.62 o
   5  12   0      161.27      136.05      3.75 o
   6  12   0      511.70      504.27     10.21 o
   7  12   0       18.90       19.11      1.53 o
   8  12   0        5.25        5.74      1.78 o
   9  12   0        8.09        3.62      2.39 o
  10  12   0        6.77        7.46      2.80 o
   1  13   0      603.19      586.03     10.16 o
   2  13   0        4.55        7.68      1.16 o
   3  13   0       58.49       63.48      1.88 o
   4  13   0       57.40       53.15      1.71 o
   5  13   0      273.26      257.12      4.61 o
   6  13   0      109.03      111.73      4.06 o
   7  13   0        0.00        0.78      1.88 o
   8  13   0       27.23       19.97      1.60 o
   9  13   0        9.81        9.83      2.42 o
  10  13   0        8.79        6.98      2.68 o
   0  14   0       34.76       36.31      4.74 o
   1  14   0      518.40      549.65      9.70 o
   2  14   0        6.77        6.79      1.14 o
   3  14   0        5.65        6.91      0.89 o
   4  14   0        2.95        5.26      0.92 o
   5  14   0       29.05       23.46      1.64 o
   6  14   0       58.11       60.69      6.70 o
   7  14   0        0.46        1.10      1.83 o
   8  14   0       28.11       21.22      3.74 o
   9  14   0        3.81       -2.81      2.81 o
  10  14   0        4.18        4.05      6.58 o
   1  15   0      176.21      165.14      3.69 o
   2  15   0      266.03      256.94      5.62 o
   3  15   0      125.11      126.60      3.03 o
   4  15   0      649.77      611.90      8.42 o
   5  15   0      249.89      230.53      4.62 o
   6  15   0      284.88      274.70      9.23 o
   7  15   0        0.69        0.64      1.89 o
   8  15   0       29.22       27.92      4.02 o
   9  15   0       16.22       10.45      3.66 o
   0  16   0        2.63        4.13      3.12 o
   1  16   0      111.06       96.56      3.53 o
   2  16   0        6.71        6.54      1.26 o
   3  16   0      221.83      224.71      5.54 o
   4  16   0       16.54       11.95      1.44 o
   5  16   0      166.96      147.80      3.51 o
   6  16   0       21.03       21.81      2.51 o
   7  16   0       24.62       28.46      2.87 o
   8  16   0        7.52        7.61      3.18 o
   9  16   0        0.37        3.79      3.37 o
   1  17   0       66.68       67.58      2.57 o
   2  17   0       15.18       14.05      1.53 o
   3  17   0      177.47      189.33      5.46 o
   4  17   0        0.19       -0.53      1.10 o
   5  17   0        1.42       -0.56      1.11 o
   6  17   0        0.27       -1.25      1.78 o
   7  17   0       29.32       30.12      3.03 o
   8  17   0        1.11       -1.43      2.76 o
   9  17   0       50.93       53.98      8.48 o
   0  18   0       87.16       60.59      6.92 o
   1  18   0      906.95      885.21     15.33 o
   2  18   0      114.46      117.18      3.65 o
   3  18   0       88.56       78.16      3.90 o
   4  18   0        0.23       -0.29      1.12 o
   5  18   0       18.39       16.03      2.34 o
   6  18   0       12.40       15.00      2.21 o
   7  18   0        0.31       -0.04      1.98 o
   8  18   0        0.00       -2.64      2.64 o
   9  18   0        0.29       -3.72      3.88 o
   1  19   0      186.02      205.47      4.81 o
   2  19   0      245.20      227.45      5.56 o
   3  19   0       46.79       41.55      2.59 o
   4  19   0      153.76      160.80      4.20 o
   5  19   0       10.85        6.40      2.10 o
   6  19   0       13.35       12.45      1.63 o
   7  19   0       21.63       17.19      2.56 o
   8  19   0       37.36       53.23      4.69 o
   0  20   0       84.73       67.83      7.93 o
   1  20   0       48.21       57.99      2.42 o
   2  20   0        0.17        0.03      1.30 o
   3  20   0      115.26      113.46      4.16 o
   4  20   0       10.90       11.66      1.81 o
   5  20   0       13.79       16.92      2.52 o
   6  20   0        0.92        1.14      2.64 o
   7  20   0        0.05        1.77      1.99 o
   8  20   0        0.15       -2.20      2.69 o
   1  21   0        3.28        1.83      1.42 o
   2  21   0      245.99      241.43      6.04 o
   3  21   0        2.98       -0.31      1.53 o
   4  21   0       99.35       98.88      3.37 o
   5  21   0        4.90        5.02      2.57 o
   6  21   0       55.56       58.52      6.35 o
   7  21   0       48.79       55.96      4.81 o
   0  22   0      328.06      351.95     18.85 o
   1  22   0      227.00      230.39      5.59 o
   2  22   0        6.01        9.76      1.77 o
   3  22   0        0.38       -0.99      2.24 o
   4  22   0        8.97        5.43      1.99 o
   5  22   0        4.23        4.13      2.51 o
   6  22   0       10.42       11.58      3.04 o
   7  22   0        9.69       18.36      3.75 o
   1  23   0       27.25       28.23      2.02 o
   2  23   0        6.61       10.53      1.85 o
   3  23   0      146.44      159.25      5.30 o
   4  23   0       11.86       19.45      2.71 o
   5  23   0       28.43       21.37      2.86 o
   6  23   0       19.19       15.54      3.23 o
   0  24   0       11.16       11.56      1.32 o
   1  24   0       11.33       11.86      2.98 o
   2  24   0       54.43       57.67      4.20 o
   3  24   0        0.29        2.09      1.86 o
   4  24   0        6.47        0.16      2.62 o
   5  24   0        4.30        1.82      4.01 o
   6  24   0       12.62       15.76      4.05 o
   1  25   0        0.00        0.52      1.47 o
   2  25   0        8.61        8.37      1.99 o
   3  25   0       19.34       22.14      3.41 o
   4  25   0        7.11        3.60      2.80 o
   5  25   0       11.88       17.41      2.85 o
   0  26   0       17.37       20.16      1.89 o
   1  26   0        0.80        2.18      1.66 o
   2  26   0        2.66        3.55      1.98 o
   3  26   0        0.07        0.52      3.11 o
   4  26   0       12.51       13.09      2.38 o
   1  27   0        0.38        1.05      1.70 o
   2  27   0        2.51        3.57      2.29 o
   0  28   0        3.68        6.95      1.81 o
 -11   1   1       71.50       62.42      4.89 o
 -10   1   1        2.08        2.57      2.57 o
  -9   1   1       59.65       65.61      5.29 o
  -8   1   1       42.29       35.77      2.41 o
  -7   1   1       64.10       71.37      2.80 o
  -6   1   1     1013.48      985.97     14.41 o
  -5   1   1        8.48        8.49      1.24 o
  -4   1   1      358.40      335.90      5.11 o
  -3   1   1     3796.25     3662.58     40.27 o
  -2   1   1    10619.41     9895.99     91.69 o
  -1   1   1       33.45       23.97      0.70 o
   0   1   1     8491.72     5689.09    221.78 o
   1   1   1     9599.21     8934.08     97.33 o
   2   1   1    19751.87    18669.17    159.29 o
   3   1   1     1803.64     1820.25     17.47 o
   4   1   1       17.22       17.71      1.05 o
   5   1   1       19.21       12.43      1.12 o
   6   1   1      410.22      413.97      6.56 o
   7   1   1       33.77       35.43      2.00 o
   8   1   1       10.43       13.01      1.84 o
   9   1   1       16.11       19.99      2.57 o
  10   1   1       40.44       39.64      3.87 o
  11   1   1       60.64       54.86      6.12 o
 -11   2   1        0.27       -2.47      2.47 o
 -10   2   1        6.01        6.79      2.71 o
  -9   2   1       17.74       15.09      2.43 o
  -8   2   1      224.72      236.59      5.50 o
  -7   2   1      122.25      131.39      5.02 o
  -6   2   1      228.94      234.16      4.87 o
  -5   2   1      438.65      453.12      6.76 o
  -4   2   1     3500.02     3351.74     39.89 o
  -3   2   1      688.64      741.55      7.48 o
  -2   2   1    16795.46    15983.53    142.86 o
  -1   2   1      884.64      900.41      8.60 o
   0   2   1     6036.35     5580.74     89.26 o
   1   2   1     1101.51     1195.60     11.39 o
   2   2   1     2335.56     2299.24     21.65 o
   3   2   1      711.37      761.45      8.16 o
   4   2   1     1066.60     1001.20     11.33 o
   5   2   1       64.16       54.66      1.95 o
   6   2   1      286.56      284.64      5.14 o
   7   2   1        1.84        0.59      1.11 o
   8   2   1        4.86        5.18      1.58 o
   9   2   1        0.35        1.52      2.04 o
  10   2   1        3.18       -2.53      2.79 o
  11   2   1        3.56        0.29      3.23 o
 -11   3   1       29.30       23.89      4.27 o
 -10   3   1        3.77        1.40      2.68 o
  -9   3   1        8.46       16.87      3.81 o
  -8   3   1        0.97        1.51      1.43 o
  -7   3   1      213.45      186.46      4.35 o
  -6   3   1        2.63        2.17      0.88 o
  -5   3   1      164.50      180.62      3.14 o
  -4   3   1       16.36       23.19      0.98 o
  -3   3   1    12738.49    12610.51    129.45 o
  -2   3   1    25373.95    24238.01    225.21 o
  -1   3   1     3099.16     2909.05     26.02 o
   0   3   1     1838.57     1942.01     17.09 o
   1   3   1     6587.84     6595.67     64.49 o
   2   3   1     2575.31     2479.53     24.49 o
   3   3   1       25.53       26.87      1.02 o
   4   3   1      515.51      576.83      7.54 o
   5   3   1      204.26      190.33      4.15 o
   6   3   1      113.24      119.90      3.37 o
   7   3   1       52.59       50.78      2.27 o
   8   3   1      127.83      127.88      4.03 o
   9   3   1       57.54       50.17      3.30 o
  10   3   1        1.08        1.30      2.56 o
  11   3   1       61.08       68.89      9.25 o
 -11   4   1        0.76        1.15      3.32 o
 -10   4   1        8.76       11.87      2.81 o
  -9   4   1       75.09       76.84      3.84 o
  -8   4   1       99.14       87.09      3.38 o
  -7   4   1        5.59       11.11      1.20 o
  -6   4   1      122.26      114.58      2.42 o
  -5   4   1      262.44      297.06      4.23 o
  -4   4   1        1.74        1.49      0.98 o
  -3   4   1       41.70       45.97      1.42 o
  -2   4   1    17003.23    16410.64    152.50 o
  -1   4   1    16580.18    16151.51    139.00 o
   0   4   1    10736.84    10514.19    116.33 o
   1   4   1      481.63      433.84      5.14 o
   2   4   1     6099.21     6062.15     53.86 o
   3   4   1     4535.83     4617.30     47.83 o
   4   4   1        4.52        9.26      1.21 o
   5   4   1       78.88       71.93      2.52 o
   6   4   1      830.46      876.71     12.10 o
   7   4   1       39.72       38.39      2.11 o
   8   4   1        0.14        0.25      1.48 o
   9   4   1        0.00        0.00      1.87 o
  10   4   1      103.70      108.65      6.30 o
  11   4   1       45.74       56.01      5.85 o
 -11   5   1        8.25        9.23      3.83 o
 -10   5   1       35.88       27.24      3.40 o
  -9   5   1       12.78       15.73      2.43 o
  -8   5   1        0.08        0.50      1.64 o
  -7   5   1      218.43      235.06      4.44 o
  -6   5   1       78.02       80.12      2.15 o
  -5   5   1      109.90      105.12      3.84 o
  -4   5   1       15.40       19.50      0.93 o
  -3   5   1     3821.14     3826.52     35.93 o
  -2   5   1     2795.11     2860.64     25.63 o
  -1   5   1     1864.84     1856.34     18.43 o
   0   5   1      484.13      550.69      6.86 o
   1   5   1      357.10      345.17      3.97 o
   2   5   1     1403.74     1484.31     14.86 o
   3   5   1     1367.87     1443.30     14.11 o
   4   5   1      561.31      546.71      7.60 o
   5   5   1      857.65      863.99     12.57 o
   6   5   1      727.53      684.55      9.17 o
   7   5   1        5.39        7.94      1.51 o
   8   5   1       11.74       11.68      2.13 o
   9   5   1       14.24        6.80      3.12 o
  10   5   1        9.23        8.24      2.64 o
  11   5   1       24.28       20.44      4.33 o
 -11   6   1       28.53       29.08      4.40 o
 -10   6   1       12.85       14.10      2.85 o
  -9   6   1       33.00       36.73      3.36 o
  -8   6   1        2.97        1.15      1.63 o
  -7   6   1      201.27      206.03      5.13 o
  -6   6   1       48.79       43.56      1.95 o
  -5   6   1       24.10       18.11      1.37 o
  -4   6   1      241.36      305.57      3.57 o
  -3   6   1      779.39      717.15      7.76 o
  -2   6   1     1058.90     1031.55      9.60 o
  -1   6   1      395.68      416.40      5.37 o
   0   6   1      567.68      545.75      9.67 o
   1   6   1      825.79      743.51      8.02 o
   2   6   1     1531.59     1427.11     15.14 o
   3   6   1      446.96      457.66      5.00 o
   4   6   1       38.28       38.14      1.29 o
   5   6   1      287.97      269.99      4.32 o
   6   6   1      605.64      625.43      9.91 o
   7   6   1       30.67       30.96      2.35 o
   8   6   1       19.02       19.84      2.29 o
   9   6   1        7.38        5.62      2.27 o
  10   6   1      114.84      123.32      5.59 o
  11   6   1       26.44       28.17      4.54 o
 -11   7   1       40.87       42.68      5.46 o
 -10   7   1        9.98        9.48      2.74 o
  -9   7   1        0.06        1.10      2.21 o
  -8   7   1      182.04      174.29      5.11 o
  -7   7   1       15.97       17.88      1.38 o
  -6   7   1       64.77       64.30      2.15 o
  -5   7   1       34.73       33.87      1.36 o
  -4   7   1       36.37       45.30      1.19 o
  -3   7   1       35.23       27.89      0.88 o
  -2   7   1      545.39      536.14      6.41 o
  -1   7   1      116.66      115.02      2.46 o
   0   7   1      348.15      299.77      8.24 o
   1   7   1     1504.47     1534.32     18.36 o
   2   7   1      513.05      520.16      5.98 o
   3   7   1      133.10       91.49      1.48 o
   4   7   1     4278.90     4242.22     40.01 o
   5   7   1       53.93       57.16      2.39 o
   6   7   1       11.15       12.28      1.45 o
   7   7   1      190.61      193.32      4.17 o
   8   7   1       57.27       62.41      3.04 o
   9   7   1       96.72      105.01      4.81 o
  10   7   1        2.77        1.94      2.47 o
  11   7   1        6.36        3.61      3.21 o
 -11   8   1       27.03       25.35      4.28 o
 -10   8   1        9.17        3.90      3.09 o
  -9   8   1        9.65        7.79      2.51 o
  -8   8   1      201.00      219.03      6.46 o
  -7   8   1       59.45       60.79      2.20 o
  -6   8   1      172.73      169.66      3.06 o
  -5   8   1      251.20      224.98      3.98 o
  -4   8   1      570.44      554.73      6.28 o
  -3   8   1       42.30       36.98      0.92 o
  -2   8   1      324.76      315.60      3.80 o
  -1   8   1        1.01        3.25      1.71 o
   0   8   1     1468.17     1337.97     30.72 o
   1   8   1      730.07      697.32      8.85 o
   2   8   1      280.56      290.57      3.90 o
   3   8   1     1394.11     1474.01     16.83 o
   4   8   1        2.52        1.52      0.64 o
   5   8   1       55.78       65.73      1.80 o
   6   8   1        3.58        5.03      1.03 o
   7   8   1      114.71      112.86      3.11 o
   8   8   1       96.72       96.18      3.70 o
   9   8   1       20.74       18.98      2.87 o
  10   8   1       28.41       24.58      3.23 o
  11   8   1        3.04        2.94      3.30 o
 -11   9   1       13.78       12.70      3.10 o
 -10   9   1        0.08       -2.25      2.25 o
  -9   9   1       41.44       40.39      3.39 o
  -8   9   1      504.76      489.58     10.76 o
  -7   9   1        8.03        8.42      1.39 o
  -6   9   1      126.31      106.10      2.60 o
  -5   9   1      166.00      151.84      2.45 o
  -4   9   1       62.67       43.48      1.71 o
  -3   9   1      370.32      385.80      5.46 o
  -2   9   1        0.07       -0.07      0.38 o
  -1   9   1      378.52      420.05      8.09 o
   0   9   1        5.02        7.24      1.69 o
   1   9   1       47.27       30.85      1.41 o
   2   9   1      628.64      664.95      8.62 o
   3   9   1      178.21      175.79      2.77 o
   4   9   1      334.24      395.82      4.76 o
   5   9   1      116.40      118.76      2.26 o
   6   9   1       24.12       20.68      1.27 o
   7   9   1        0.13        1.94      1.32 o
   8   9   1        6.12        0.32      1.62 o
   9   9   1        0.09       -1.96      1.96 o
  10   9   1        4.15        1.43      2.34 o
 -11  10   1        1.38        3.38      3.34 o
 -10  10   1       10.76        6.82      2.63 o
  -9  10   1        4.50        4.57      2.34 o
  -8  10   1       96.95       89.83      4.68 o
  -7  10   1      187.50      183.41      4.10 o
  -6  10   1        5.89        5.65      1.33 o
  -5  10   1      423.29      417.54      5.43 o
  -4  10   1       72.50       86.91      2.34 o
  -3  10   1       16.11       11.15      0.90 o
  -2  10   1     1028.62     1083.94     13.29 o
  -1  10   1      188.34      194.92      4.42 o
   0  10   1     2296.16     2524.06     56.59 o
   1  10   1     1218.18     1251.03     20.13 o
   2  10   1      171.98      144.30      2.59 o
   3  10   1      745.59      790.19      9.60 o
   4  10   1      242.44      234.97      4.67 o
   5  10   1       35.95       38.16      2.66 o
   6  10   1        5.16        7.20      1.06 o
   7  10   1      106.13       89.89      2.96 o
   8  10   1        1.95        0.72      1.59 o
   9  10   1        2.14       -1.94      1.94 o
  10  10   1       20.17       23.54      3.15 o
 -10  11   1        4.19        3.30      2.78 o
  -9  11   1       16.56       12.73      2.51 o
  -8  11   1       42.96       42.45      3.03 o
  -7  11   1      466.56      444.71      8.08 o
  -6  11   1       16.34       14.89      1.31 o
  -5  11   1       15.00       11.70      0.93 o
  -4  11   1      117.14      102.63      2.41 o
  -3  11   1      423.73      486.09      6.65 o
  -2  11   1      119.18       87.31      3.60 o
  -1  11   1        0.01        3.62      0.55 o
   0  11   1       83.82       87.56      4.41 o
   1  11   1      962.49     1000.21     16.42 o
   2  11   1     1241.95     1233.68     15.21 o
   3  11   1      889.13      813.05      9.87 o
   4  11   1       49.82       45.52      1.66 o
   5  11   1      289.24      288.77      5.33 o
   6  11   1      704.85      674.61     10.10 o
   7  11   1       95.76       82.09      2.74 o
   8  11   1       58.82       61.10      2.95 o
   9  11   1       44.77       35.05      3.14 o
  10  11   1        0.02        1.15      2.60 o
 -10  12   1        5.54        4.03      2.64 o
  -9  12   1       20.10       23.57      3.04 o
  -8  12   1        8.97       13.01      4.22 o
  -7  12   1      135.57      138.57      4.43 o
  -6  12   1        6.78        8.24      1.24 o
  -5  12   1       52.94       39.03      1.72 o
  -4  12   1      808.24      791.48     10.51 o
  -3  12   1       20.43       10.65      0.99 o
  -2  12   1       89.85       79.89      3.39 o
  -1  12   1        8.99        2.19      1.10 o
   0  12   1     3431.69     3389.15     75.59 o
   1  12   1      741.09      748.07     12.70 o
   2  12   1       27.67       35.58      1.59 o
   3  12   1       28.55       28.76      1.19 o
   4  12   1        1.55        1.58      0.85 o
   5  12   1       46.72       54.72      2.52 o
   6  12   1       42.86       48.83      3.07 o
   7  12   1        8.47        6.75      1.25 o
   8  12   1        5.74        6.54      1.80 o
   9  12   1        1.74        0.15      2.31 o
  10  12   1       12.39       19.48      3.17 o
 -10  13   1        9.56       17.98      3.04 o
  -9  13   1        0.51        0.95      2.14 o
  -8  13   1       33.95       33.94      2.14 o
  -7  13   1       26.78       25.35      2.67 o
  -6  13   1       35.87       31.03      3.24 o
  -5  13   1        7.96        9.29      1.21 o
  -4  13   1      449.63      441.16      6.46 o
  -3  13   1      112.37       99.97      2.86 o
  -2  13   1      353.07      321.00      6.40 o
  -1  13   1      755.94      761.88     18.14 o
   0  13   1       90.80      138.96      8.44 o
   1  13   1       51.05       50.24      1.90 o
   2  13   1      220.76      229.32      5.13 o
   3  13   1        1.08       -0.61      0.61 o
   4  13   1       11.83       11.10      1.10 o
   5  13   1        8.32        6.00      1.15 o
   6  13   1       42.36       33.60      2.77 o
   7  13   1       23.60       28.98      2.87 o
   8  13   1        7.47        7.69      2.40 o
   9  13   1        0.17       -0.88      2.11 o
  10  13   1        0.02       -2.07      2.73 o
 -10  14   1        0.34       -1.56      2.85 o
  -9  14   1        2.22        1.14      1.43 o
  -8  14   1       20.85       15.68      3.65 o
  -7  14   1        7.11        5.25      2.10 o
  -6  14   1      135.85      133.40      4.35 o
  -5  14   1      180.56      184.76      4.00 o
  -4  14   1       29.78       34.83      1.46 o
  -3  14   1      186.04      178.41      3.50 o
  -2  14   1      143.06      150.03      3.79 o
  -1  14   1      320.92      329.13     10.22 o
   0  14   1      155.44      162.55      6.75 o
   1  14   1      252.65      271.58      5.55 o
   2  14   1       38.16       44.69      2.15 o
   3  14   1      330.77      337.45      4.66 o
   4  14   1      267.16      248.76      4.64 o
   5  14   1       10.04        8.83      1.36 o
   6  14   1        0.64        1.36      1.88 o
   7  14   1      125.01      128.59      5.34 o
   8  14   1       23.98       17.72      2.87 o
   9  14   1        1.01       -4.23      4.23 o
  10  14   1        2.75        2.91      3.63 o
  -9  15   1        9.49       12.01      3.84 o
  -8  15   1       60.57       44.72      4.59 o
  -7  15   1        1.57        4.05      2.08 o
  -6  15   1        0.35        1.30      2.04 o
  -5  15   1       63.49       63.03      2.34 o
  -4  15   1      152.40      140.54      3.84 o
  -3  15   1      108.23      100.08      2.98 o
  -2  15   1      210.47      212.66      5.30 o
  -1  15   1        8.79        8.96      0.81 o
   0  15   1       35.77       44.41      4.00 o
   1  15   1      371.34      372.92      7.22 o
   2  15   1      105.05      120.15      3.53 o
   3  15   1      215.18      222.53      4.51 o
   4  15   1       21.18       28.37      1.44 o
   5  15   1        0.07       -1.05      1.05 o
   6  15   1       63.77       60.02      4.47 o
   7  15   1       13.55       20.70      2.79 o
   8  15   1       32.92       33.74      3.39 o
   9  15   1        1.46       -2.77      3.06 o
  -9  16   1        4.54        7.80      4.11 o
  -8  16   1       12.85       15.15      3.81 o
  -7  16   1        0.90        0.96      1.86 o
  -6  16   1       31.15       30.77      2.45 o
  -5  16   1      527.71      493.68      7.89 o
  -4  16   1      123.32      113.82      3.69 o
  -3  16   1      107.72      108.74      2.89 o
  -2  16   1       71.69       80.31      3.79 o
  -1  16   1        0.54       -0.57      1.03 o
   0  16   1       17.26       17.71      3.02 o
   1  16   1      116.80      124.42      4.11 o
   2  16   1       62.43       68.50      2.74 o
   3  16   1        3.33        9.20      1.59 o
   4  16   1        9.40        7.51      1.08 o
   5  16   1       26.17       29.40      1.91 o
   6  16   1       20.17       22.30      2.65 o
   7  16   1        3.87        3.61      2.15 o
   8  16   1        0.04       -0.16      2.20 o
   9  16   1       63.60       62.85      5.65 o
  -9  17   1       11.55       18.33      4.06 o
  -8  17   1        3.77       -0.83      2.81 o
  -7  17   1       28.12       26.09      2.83 o
  -6  17   1      131.86      133.12      4.39 o
  -5  17   1      116.54      108.62      2.78 o
  -4  17   1      251.41      240.86      5.84 o
  -3  17   1       29.03       31.09      1.69 o
  -2  17   1       10.90       11.66      1.43 o
  -1  17   1      112.30      111.72      2.88 o
   0  17   1      249.79      245.04      9.45 o
   1  17   1       18.72       17.74      2.04 o
   2  17   1      687.75      655.84     12.16 o
   3  17   1      244.83      237.30      5.96 o
   4  17   1       29.15       28.29      1.86 o
   5  17   1       30.77       24.40      1.76 o
   6  17   1        7.60        7.39      2.07 o
   7  17   1        9.52       14.81      2.59 o
   8  17   1       20.20       31.07      3.46 o
   9  17   1       13.01       12.62      3.98 o
  -9  18   1       32.14       37.99      4.71 o
  -8  18   1        4.05        2.94      2.87 o
  -7  18   1       11.62       13.63      2.73 o
  -6  18   1        4.70        2.80      1.39 o
  -5  18   1        2.81        0.50      1.70 o
  -4  18   1        3.24        4.75      1.44 o
  -3  18   1      123.51      117.55      3.78 o
  -2  18   1       88.29       76.85      2.94 o
  -1  18   1      239.30      232.29      5.04 o
   0  18   1       19.27       28.88      1.97 o
   1  18   1       29.78       32.05      1.82 o
   2  18   1      278.90      280.32      6.43 o
   3  18   1      154.77      135.31      7.14 o
   4  18   1      281.21      271.23      9.64 o
   5  18   1      131.78      139.29      3.40 o
   6  18   1        0.26        2.35      1.82 o
   7  18   1        1.57        2.85      2.24 o
   8  18   1        1.43        1.65      3.01 o
  -8  19   1        1.80        1.90      2.85 o
  -7  19   1        0.00       -1.86      1.86 o
  -6  19   1       31.83       25.27      2.00 o
  -5  19   1        2.19        3.52      2.08 o
  -4  19   1       22.26       15.46      2.45 o
  -3  19   1       30.63       26.98      1.66 o
  -2  19   1      226.55      218.89      5.45 o
  -1  19   1      217.32      209.51      5.21 o
   0  19   1       30.12       30.33      1.82 o
   1  19   1        4.88        9.56      1.41 o
   2  19   1       36.57       45.49      2.50 o
   3  19   1      104.58       93.09      3.70 o
   4  19   1       43.40       39.05      2.16 o
   5  19   1        0.11        1.87      1.84 o
   6  19   1        8.29        4.80      1.88 o
   7  19   1       29.97       34.06      3.16 o
   8  19   1        0.07       -1.28      2.32 o
  -8  20   1        0.83        2.62      2.78 o
  -7  20   1        5.91        7.85      2.04 o
  -6  20   1       66.46       79.15      4.45 o
  -5  20   1        0.21       -1.07      1.73 o
  -4  20   1      254.14      261.57      6.78 o
  -3  20   1       89.52       77.72      3.77 o
  -2  20   1       41.10       44.37      2.40 o
  -1  20   1       55.32       58.20      3.82 o
   0  20   1      466.61      449.76      9.41 o
   1  20   1      166.17      175.04      4.61 o
   2  20   1       40.04       46.37      2.60 o
   3  20   1       64.06       57.16      3.09 o
   4  20   1        5.66        1.72      1.32 o
   5  20   1       68.12       85.42      4.19 o
   6  20   1        6.53       12.36      3.03 o
   7  20   1        5.96        4.75      2.27 o
   8  20   1        1.20        1.80      3.02 o
  -7  21   1       22.66       21.10      4.50 o
  -6  21   1       26.90       30.49      6.73 o
  -5  21   1        2.84        1.64      2.01 o
  -4  21   1       17.10       19.26      2.05 o
  -3  21   1        1.77        1.42      1.24 o
  -2  21   1       30.97       34.36      2.30 o
  -1  21   1      344.60      342.88      7.20 o
   0  21   1      133.04      144.78      4.49 o
   1  21   1      122.28      117.28      4.17 o
   2  21   1        4.71        5.57      3.82 o
   3  21   1       34.76       35.65      2.72 o
   4  21   1       20.21       17.67      2.05 o
   5  21   1       50.80       45.31      3.27 o
   6  21   1        4.15        2.81      3.26 o
   7  21   1        0.03        1.93      2.93 o
  -7  22   1       45.45       62.23      5.29 o
  -6  22   1       15.05       11.29      4.04 o
  -5  22   1        0.87        0.61      1.95 o
  -4  22   1        0.03       -1.16      1.70 o
  -3  22   1      131.69      122.93      6.39 o
  -2  22   1       17.83       20.00      2.05 o
  -1  22   1       49.17       49.71      2.42 o
   0  22   1        1.15        2.48      1.91 o
   1  22   1      143.65      132.08      6.11 o
   2  22   1       23.67       27.86      2.33 o
   3  22   1       10.79       15.27      2.19 o
   4  22   1       49.39       49.32      2.87 o
   5  22   1       30.38       27.27      5.41 o
   6  22   1        3.42        1.48      2.69 o
   7  22   1        0.58        1.17      2.92 o
  -6  23   1        0.40        3.61      2.42 o
  -5  23   1        8.87       10.58      2.53 o
  -4  23   1        1.90        2.20      1.91 o
  -3  23   1        0.77       -0.70      1.33 o
  -2  23   1        0.54       -1.47      1.53 o
  -1  23   1        0.40        1.79      1.30 o
   0  23   1      185.52      185.57      4.95 o
   1  23   1       22.22       24.24      2.04 o
   2  23   1       30.68       31.60      2.72 o
   3  23   1       29.33       32.44      2.84 o
   4  23   1       33.18       40.13      2.71 o
   5  23   1        3.58        1.30      5.57 o
   6  23   1       10.35        9.71      4.88 o
  -6  24   1       64.37       89.42      5.30 o
  -5  24   1        0.48        3.01      2.38 o
  -4  24   1       24.67       33.68      4.29 o
  -3  24   1       31.99       32.21      2.31 o
  -2  24   1       37.02       45.43      3.33 o
  -1  24   1        5.78        5.94      1.38 o
   0  24   1       23.56       28.77      1.99 o
   1  24   1       12.61       12.57      2.32 o
   2  24   1       56.43       66.83      4.25 o
   3  24   1        0.94        2.74      2.45 o
   4  24   1       29.11       26.47      2.48 o
   5  24   1       85.15      103.07      5.87 o
  -5  25   1       24.11       24.82      3.19 o
  -4  25   1       15.70       24.67      2.95 o
  -3  25   1       21.86       22.04      2.19 o
  -2  25   1       34.47       38.11      3.46 o
  -1  25   1        2.81        1.66      0.92 o
   0  25   1        3.62        1.65      1.43 o
   1  25   1        3.72        4.69      1.72 o
   2  25   1        6.30        7.24      2.02 o
   3  25   1        7.64       11.77      3.02 o
   4  25   1        6.44        7.22      2.59 o
   5  25   1        0.37        4.84      3.80 o
  -4  26   1       11.64       14.33      4.81 o
  -3  26   1       16.24       19.68      2.52 o
  -2  26   1       54.19       69.36      4.14 o
  -1  26   1        6.55        5.16      1.10 o
   0  26   1       27.71       32.88      4.49 o
   1  26   1       18.79       21.25      2.36 o
   2  26   1        0.06        1.29      1.85 o
   3  26   1        6.99        9.28      4.85 o
   4  26   1       20.31       27.17      2.60 o
  -3  27   1        0.02        1.80      2.28 o
  -2  27   1        0.91        1.55      1.21 o
  -1  27   1        2.04        2.75      1.11 o
   0  27   1        1.14        0.87      1.26 o
   1  27   1        1.01       -1.36      1.72 o
   2  27   1        4.68        7.70      2.90 o
   3  27   1        1.74        4.49      4.43 o
   0  28   1        8.54       14.62      2.25 o
 -11   0   2       21.61       25.84      5.36 o
 -10   0   2        3.29       13.00      6.87 o
  -9   0   2       14.56       18.10      3.13 o
  -8   0   2       23.56       23.97      3.05 o
  -7   0   2       71.46       72.78      5.09 o
  -6   0   2       72.84       86.28      8.46 o
  -5   0   2     1285.30     1328.35     25.98 o
  -4   0   2     2035.35     2131.09     34.12 o
  -3   0   2     1323.60     1262.62     20.57 o
  -2   0   2     7708.41     7446.41    114.39 o
  -1   0   2      162.75      218.20      4.13 o
   0   0   2     5409.62     4984.41     62.69 o
   1   0   2        8.08       16.63      0.74 o
   2   0   2        4.02        3.80      1.22 o
   3   0   2        0.36        0.03      0.62 o
   4   0   2      331.04      310.40      6.57 o
   5   0   2      387.46      445.71      9.04 o
   6   0   2      409.39      405.67      8.80 o
   7   0   2       82.81       75.90      4.17 o
   8   0   2       25.96       27.05      3.26 o
   9   0   2        5.03        5.73      3.40 o
  10   0   2        5.96       -0.55      3.42 o
  11   0   2       80.98      115.45      8.55 o
 -11   1   2        1.72        4.10      3.01 o
 -10   1   2       13.65       11.12      2.96 o
  -9   1   2        5.24       10.32      2.31 o
  -8   1   2       53.61       71.42      3.06 o
  -7   1   2        6.94        3.62      1.33 o
  -6   1   2      133.57      131.72      3.48 o
  -5   1   2      568.10      568.89      8.84 o
  -4   1   2     1155.45     1077.30     13.73 o
  -3   1   2       89.37      117.20      1.96 o
  -2   1   2      504.89      556.29      6.35 o
  -1   1   2        4.18        2.36      0.35 o
   0   1   2     2149.18     2085.79     19.70 o
   1   1   2     6137.85     6022.99     53.36 o
   2   1   2     3702.21     3633.51     32.51 o
   3   1   2        2.13        1.14      0.51 o
   4   1   2      352.40      366.66      4.93 o
   5   1   2      123.40      126.73      2.80 o
   6   1   2        1.03        1.52      1.00 o
   7   1   2      150.58      133.45      4.20 o
   8   1   2        4.29        9.57      1.93 o
   9   1   2        3.39        9.47      2.27 o
  10   1   2        0.65       -0.98      2.54 o
  11   1   2       10.13       15.80      3.93 o
 -11   2   2       27.09       17.95      4.26 o
 -10   2   2       25.53       27.01      3.61 o
  -9   2   2        0.52        1.59      2.10 o
  -8   2   2       63.83       62.75      2.91 o
  -7   2   2       15.50       12.27      1.99 o
  -6   2   2       43.90       39.18      2.03 o
  -5   2   2     1184.71     1106.69     14.37 o
  -4   2   2        3.59       14.71      1.04 o
  -3   2   2     8864.76     8952.57     87.03 o
  -2   2   2    14583.11    14388.55    145.59 o
  -1   2   2     5703.76     5421.20     55.93 o
   0   2   2     2317.99     2255.44     22.24 o
   1   2   2     2249.93     2178.33     19.61 o
   2   2   2      120.29      116.83      1.54 o
   3   2   2     3756.97     3786.44     34.14 o
   4   2   2      844.87      850.60      9.85 o
   5   2   2       62.52       63.34      2.00 o
   6   2   2       99.08      109.16      3.04 o
   7   2   2        7.64        6.72      1.48 o
   8   2   2      124.86      119.49      3.92 o
   9   2   2       23.06       23.23      3.07 o
  10   2   2        1.58        1.84      2.67 o
  11   2   2       13.46       17.88      4.15 o
 -11   3   2        0.04       -0.83      3.22 o
 -10   3   2       13.79       12.06      2.93 o
  -9   3   2       11.86        6.38      2.05 o
  -8   3   2      130.65      124.19      3.89 o
  -7   3   2        0.19        0.30      1.26 o
  -6   3   2      627.91      616.61      9.75 o
  -5   3   2      213.33      230.89      4.57 o
  -4   3   2        0.09        0.53      0.63 o
  -3   3   2     1850.01     1763.90     18.77 o
  -2   3   2      394.44      419.86      4.46 o
  -1   3   2     6302.50     6221.64     63.64 o
   0   3   2     5306.80     5029.64     46.63 o
   1   3   2      765.59      686.59      6.83 o
   2   3   2      481.47      460.57      5.44 o
   3   3   2       37.32       55.11      1.55 o
   4   3   2       18.45       27.36      1.08 o
   5   3   2      643.04      643.54      8.05 o
   6   3   2      119.30      116.27      3.12 o
   7   3   2      160.94      162.06      4.31 o
   8   3   2       99.10       95.40      3.56 o
   9   3   2       61.25       64.59      4.81 o
  10   3   2       17.17       19.43      3.87 o
  11   3   2        5.50        6.11      3.86 o
 -11   4   2       10.49        7.03      3.52 o
 -10   4   2       32.85       30.72      3.07 o
  -9   4   2      117.55      119.45      4.64 o
  -8   4   2      112.83      131.04      4.04 o
  -7   4   2        9.96        9.12      1.75 o
  -6   4   2      410.43      446.10      7.00 o
  -5   4   2      552.23      523.10      9.56 o
  -4   4   2       21.59       32.96      1.18 o
  -3   4   2     1846.77     1897.54     19.08 o
  -2   4   2      801.43      805.71      8.39 o
  -1   4   2       90.22      109.90      1.52 o
   0   4   2       43.68       43.97      0.94 o
   1   4   2     2611.14     2494.17     21.58 o
   2   4   2     2567.10     2519.05     26.37 o
   3   4   2      559.71      548.21      6.55 o
   4   4   2      336.61      290.56      3.95 o
   5   4   2      215.09      192.56      3.38 o
   6   4   2       14.73       12.78      1.37 o
   7   4   2       22.30       27.10      2.06 o
   8   4   2       73.06       78.16      3.64 o
   9   4   2        0.12       -0.21      1.91 o
  10   4   2       25.95       32.43      4.56 o
  11   4   2        2.81       -0.92      3.62 o
 -11   5   2        0.83       -0.23      3.19 o
 -10   5   2       64.79       64.52      4.26 o
  -9   5   2       44.15       41.73      3.07 o
  -8   5   2        0.39        0.68      1.67 o
  -7   5   2      114.04      107.27      3.38 o
  -6   5   2       57.62       65.70      2.35 o
  -5   5   2     1454.28     1441.36     15.91 o
  -4   5   2      972.66      907.94     10.23 o
  -3   5   2       98.72       80.39      2.15 o
  -2   5   2      952.34      963.55      9.42 o
  -1   5   2     1491.85     1500.92     12.62 o
   0   5   2       31.89       29.77      0.66 o
   1   5   2       10.26       15.35      0.64 o
   2   5   2     2269.17     2318.92     21.99 o
   3   5   2       34.69       32.26      1.38 o
   4   5   2      723.51      684.81      8.22 o
   5   5   2      754.74      759.46     10.47 o
   6   5   2       28.02       29.99      1.99 o
   7   5   2       61.52       58.47      2.66 o
   8   5   2      149.66      145.99      4.82 o
   9   5   2        6.27        3.93      2.26 o
  10   5   2        7.06        6.76      2.76 o
  11   5   2        7.71       16.23      4.24 o
 -11   6   2        2.22        1.45      3.57 o
 -10   6   2        4.95        6.36      2.56 o
  -9   6   2       86.30       88.11      4.41 o
  -8   6   2        1.17        2.58      2.05 o
  -7   6   2       26.64       25.42      2.48 o
  -6   6   2      604.63      624.55      8.28 o
  -5   6   2     2350.22     2285.30     24.42 o
  -4   6   2     1774.96     1687.19     16.48 o
  -3   6   2      319.69      325.05      3.57 o
  -2   6   2        6.30       24.74      0.72 o
  -1   6   2        1.18        3.60      0.62 o
   0   6   2      926.37      798.72      8.60 o
   1   6   2     1063.89      995.60     12.01 o
   2   6   2     4271.51     4257.37     49.87 o
   3   6   2        3.58        3.98      0.67 o
   4   6   2      805.51      887.67      9.76 o
   5   6   2        4.07        3.24      0.82 o
   6   6   2      593.42      564.14      8.51 o
   7   6   2        0.17        2.46      1.42 o
   8   6   2       87.33       71.66      3.84 o
   9   6   2       34.24       38.08      3.55 o
  10   6   2       66.46       59.63      4.27 o
  11   6   2        5.58       10.76      3.81 o
 -11   7   2        0.02       -2.20      3.13 o
 -10   7   2       14.44        8.55      3.10 o
  -9   7   2      186.99      182.31      6.20 o
  -8   7   2        2.15        0.35      1.75 o
  -7   7   2      434.61      423.23      7.62 o
  -6   7   2       61.49       64.69      1.84 o
  -5   7   2      584.25      615.52      7.13 o
  -4   7   2     4760.14     4994.29     46.88 o
  -3   7   2     2926.21     3032.76     30.03 o
  -2   7   2      335.28      364.32      3.94 o
  -1   7   2       18.56       18.54      0.57 o
   0   7   2      401.13      378.92      4.67 o
   1   7   2      134.50      141.00      2.38 o
   2   7   2       93.18      120.67      2.11 o
   3   7   2        9.16       11.76      0.96 o
   4   7   2        1.39        6.94      0.85 o
   5   7   2        7.00        6.38      0.98 o
   6   7   2       54.49       49.79      1.91 o
   7   7   2      703.01      682.03     12.15 o
   8   7   2       15.51       16.80      2.57 o
   9   7   2       51.42       64.08      4.81 o
  10   7   2       43.53       41.96      3.76 o
  11   7   2        3.01        1.72      3.42 o
 -11   8   2        0.81       -1.29      3.11 o
 -10   8   2       12.30       19.69      3.04 o
  -9   8   2      116.70      125.72      5.72 o
  -8   8   2       52.76       48.53      3.27 o
  -7   8   2      104.33      102.64      2.99 o
  -6   8   2        0.50       -0.41      0.82 o
  -5   8   2        2.01        3.32      0.94 o
  -4   8   2      476.38      459.54      5.42 o
  -3   8   2      147.93      123.72      1.87 o
  -2   8   2      134.97      118.19      1.65 o
  -1   8   2      159.98      182.18      2.99 o
   0   8   2     3238.48     3129.82     36.86 o
   1   8   2      327.77      352.21      4.94 o
   2   8   2     1520.73     1523.30     17.24 o
   3   8   2      274.65      280.14      3.81 o
   4   8   2     1128.01     1255.79     12.68 o
   5   8   2      821.67      837.08      9.96 o
   6   8   2       20.93       25.26      1.93 o
   7   8   2       23.54       23.67      2.49 o
   8   8   2        0.00        1.35      1.99 o
   9   8   2        2.40        3.37      1.92 o
  10   8   2       13.39       16.38      2.94 o
 -11   9   2        7.37        6.51      3.54 o
 -10   9   2        0.00       -2.80      2.80 o
  -9   9   2       95.70       99.32      4.74 o
  -8   9   2        5.95        0.75      2.59 o
  -7   9   2       12.74       13.27      1.48 o
  -6   9   2      195.07      210.89      3.35 o
  -5   9   2       30.50       38.03      1.20 o
  -4   9   2      210.62      213.67      3.84 o
  -3   9   2      843.82      895.65      9.03 o
  -2   9   2      708.84      694.88      8.23 o
  -1   9   2     1079.71     1084.91     15.54 o
   0   9   2     2414.53     2420.56     37.70 o
   1   9   2      565.90      632.38      8.18 o
   2   9   2      172.84      204.27      3.67 o
   3   9   2      340.76      377.60      5.52 o
   4   9   2        2.11        3.76      0.68 o
   5   9   2       10.36        8.81      0.94 o
   6   9   2      108.79      104.57      2.64 o
   7   9   2      187.35      177.22      4.76 o
   8   9   2        0.12       -1.71      1.71 o
   9   9   2       47.29       43.16      3.46 o
  10   9   2       14.77       12.74      2.84 o
 -11  10   2        4.97        4.06      2.99 o
 -10  10   2        1.64       -0.52      2.36 o
  -9  10   2       42.46       37.20      3.50 o
  -8  10   2       39.48       35.51      3.03 o
  -7  10   2       40.68       35.93      1.96 o
  -6  10   2      343.69      317.66      4.69 o
  -5  10   2       10.30       14.94      1.07 o
  -4  10   2      109.28      100.08      1.87 o
  -3  10   2      473.23      478.09      6.60 o
  -2  10   2        0.00        1.58      0.52 o
  -1  10   2       20.50       14.45      0.87 o
   0  10   2        7.43        7.57      0.92 o
   1  10   2      397.38      439.54      5.95 o
   2  10   2      329.21      357.26      6.14 o
   3  10   2       65.37       72.54      1.97 o
   4  10   2       82.72       73.61      2.05 o
   5  10   2      491.56      500.62      5.85 o
   6  10   2       79.47       73.38      2.48 o
   7  10   2        1.27        0.11      1.26 o
   8  10   2        1.84        4.24      1.76 o
   9  10   2       34.27       41.18      3.38 o
  10  10   2       11.01       12.89      3.07 o
 -10  11   2        4.57        3.00      3.37 o
  -9  11   2        6.60        3.85      2.29 o
  -8  11   2        3.96        1.02      2.79 o
  -7  11   2       62.23       61.04      3.43 o
  -6  11   2       26.09       22.25      1.37 o
  -5  11   2      251.25      253.69      3.77 o
  -4  11   2        0.52        0.60      0.75 o
  -3  11   2       43.92       46.28      1.56 o
  -2  11   2      569.80      546.31      8.49 o
  -1  11   2      115.41      118.56      2.43 o
   0  11   2        1.05       -0.57      0.67 o
   1  11   2       93.02      115.41      2.77 o
   2  11   2        0.86       -0.22      0.67 o
   3  11   2        9.65        7.00      0.96 o
   4  11   2       34.25       30.49      1.43 o
   5  11   2        1.48        0.88      1.02 o
   6  11   2       40.83       37.38      3.35 o
   7  11   2       67.69       63.57      3.01 o
   8  11   2       22.08       14.26      2.00 o
   9  11   2        0.75        3.11      2.28 o
  10  11   2        2.96        3.03      2.65 o
 -10  12   2        0.39       -0.86      2.61 o
  -9  12   2        0.00       -2.14      2.14 o
  -8  12   2        3.27        1.47      2.10 o
  -7  12   2      390.15      381.52      6.60 o
  -6  12   2      326.02      303.09      4.97 o
  -5  12   2       30.22       35.55      1.68 o
  -4  12   2      368.70      350.97      5.40 o
  -3  12   2      116.78      130.71      2.53 o
  -2  12   2        3.42        3.68      0.74 o
  -1  12   2       60.15       54.21      1.52 o
   0  12   2      205.75      226.49      4.71 o
   1  12   2     1163.20     1160.53     19.16 o
   2  12   2       56.20       63.36      1.80 o
   3  12   2      366.75      392.25      6.13 o
   4  12   2      472.41      446.54      6.30 o
   5  12   2      135.28      126.44      3.39 o
   6  12   2       74.43       57.45      3.13 o
   7  12   2        0.82       -1.06      1.06 o
   8  12   2        3.50        3.69      1.76 o
   9  12   2       18.44       16.11      2.88 o
  10  12   2        0.56        0.44      2.51 o
 -10  13   2        8.96        8.04      2.81 o
  -9  13   2        7.31        5.89      2.47 o
  -8  13   2      117.33      123.69      4.92 o
  -7  13   2        2.85        3.17      1.14 o
  -6  13   2     1106.15     1063.99     18.65 o
  -5  13   2       31.31       27.34      1.56 o
  -4  13   2       36.16       37.80      1.54 o
  -3  13   2      263.24      258.19      4.39 o
  -2  13   2      510.60      510.94      8.12 o
  -1  13   2       16.42       26.07      1.41 o
   0  13   2      476.21      472.92      8.61 o
   1  13   2      541.69      550.62     10.02 o
   2  13   2       55.05       65.64      1.92 o
   3  13   2       27.80       22.51      1.61 o
   4  13   2        0.45        3.81      0.97 o
   5  13   2        5.07        4.91      1.17 o
   6  13   2      105.82       99.79      4.04 o
   7  13   2       52.05       50.02      3.59 o
   8  13   2       14.83       15.42      2.30 o
   9  13   2        4.88        2.93      2.11 o
  10  13   2        0.59       -1.90      4.26 o
 -10  14   2        2.55       -0.54      2.17 o
  -9  14   2        0.69        1.92      2.52 o
  -8  14   2      142.54      147.42      7.56 o
  -7  14   2       92.23       82.13      4.12 o
  -6  14   2      164.52      161.53      4.83 o
  -5  14   2       38.45       39.61      1.95 o
  -4  14   2      304.64      282.44      4.91 o
  -3  14   2       45.38       48.77      2.22 o
  -2  14   2      251.31      270.89      5.35 o
  -1  14   2        0.79        1.46      0.67 o
   0  14   2        0.00        1.62      0.80 o
   1  14   2       47.75       41.09      2.01 o
   2  14   2      404.82      365.29      7.37 o
   3  14   2      632.20      627.73      8.54 o
   4  14   2      404.35      409.85      6.82 o
   5  14   2       66.57       62.21      2.41 o
   6  14   2        7.23        9.67      2.17 o
   7  14   2        6.12        8.32      2.36 o
   8  14   2       11.52        8.90      2.62 o
   9  14   2        0.13       -0.33      4.08 o
  -9  15   2       10.45        8.60      3.75 o
  -8  15   2       36.15       34.85      4.27 o
  -7  15   2       21.79       29.79      2.52 o
  -6  15   2       77.14       83.87      3.52 o
  -5  15   2       94.83       99.28      2.87 o
  -4  15   2      222.25      204.93      5.46 o
  -3  15   2      136.66      138.76      4.40 o
  -2  15   2       81.12       66.25      1.97 o
  -1  15   2       54.08       53.68      1.42 o
   0  15   2       86.61       88.04      3.63 o
   1  15   2       21.31       21.77      1.62 o
   2  15   2      275.15      256.56      5.90 o
   3  15   2       11.72       12.44      1.02 o
   4  15   2       19.59       17.96      1.39 o
   5  15   2       71.85       73.22      3.22 o
   6  15   2       75.72       71.04      3.88 o
   7  15   2       64.92       71.00      4.14 o
   8  15   2        7.55        2.61      2.37 o
   9  15   2        0.05       -2.29      3.15 o
  -9  16   2        0.06        1.89      3.19 o
  -8  16   2        9.30       11.20      3.43 o
  -7  16   2       24.14       30.56      2.59 o
  -6  16   2      228.32      228.27      6.20 o
  -5  16   2        4.98        2.19      1.11 o
  -4  16   2      745.74      720.94     13.29 o
  -3  16   2      403.18      371.86      7.64 o
  -2  16   2        0.33        1.26      1.28 o
  -1  16   2        0.28        0.43      0.57 o
   0  16   2      244.75      231.19      5.07 o
   1  16   2       55.16       52.12      2.32 o
   2  16   2       39.34       41.88      5.22 o
   3  16   2      153.25      163.93      4.17 o
   4  16   2      130.05      105.94      2.75 o
   5  16   2       16.69       18.62      1.77 o
   6  16   2       52.04       39.32      3.40 o
   7  16   2       11.91       14.10      2.62 o
   8  16   2       68.56       86.04      4.86 o
   9  16   2        0.14       -0.28      4.09 o
  -9  17   2       11.95       12.12      4.43 o
  -8  17   2        1.90        3.56      4.05 o
  -7  17   2        7.88        6.17      3.33 o
  -6  17   2        0.42        1.56      1.65 o
  -5  17   2       33.28       33.39      1.61 o
  -4  17   2      108.63      111.88      4.62 o
  -3  17   2      165.92      167.77      4.49 o
  -2  17   2      185.11      177.87      3.72 o
  -1  17   2      195.79      182.71      3.93 o
   0  17   2       54.21       51.91      3.36 o
   1  17   2       12.01       12.22      1.46 o
   2  17   2       90.57       72.45      3.05 o
   3  17   2       28.89       34.76      1.89 o
   4  17   2        0.74        0.38      0.90 o
   5  17   2       82.49       70.64      2.74 o
   6  17   2        6.42        2.24      2.68 o
   7  17   2       14.73       22.20      2.92 o
   8  17   2        4.47        6.17      2.73 o
  -9  18   2       15.77       18.88     15.33 o
  -8  18   2        0.32       -0.44      2.71 o
  -7  18   2        2.62        0.04      2.46 o
  -6  18   2        0.00       -1.16      1.78 o
  -5  18   2       10.24       10.24      3.61 o
  -4  18   2       78.66       91.76      3.57 o
  -3  18   2        1.89        5.82      1.43 o
  -2  18   2      487.83      500.44      8.31 o
  -1  18   2      145.83      141.45      2.76 o
   0  18   2      104.60       92.61      3.01 o
   1  18   2       26.76       30.25      2.01 o
   2  18   2        0.87        1.74      1.35 o
   3  18   2       83.48       82.45      2.72 o
   4  18   2        5.08        4.96      1.84 o
   5  18   2        3.15       -0.34      1.25 o
   6  18   2        1.08       -0.10      1.89 o
   7  18   2        1.64        0.92      2.21 o
   8  18   2        0.04       -0.17      2.38 o
  -8  19   2        9.68        7.34      3.07 o
  -7  19   2        1.54       -0.79      1.79 o
  -6  19   2      102.10      121.79      6.45 o
  -5  19   2       16.15       14.01      2.43 o
  -4  19   2        3.49        8.61      1.78 o
  -3  19   2      473.62      498.07      9.92 o
  -2  19   2        1.03        2.76      1.45 o
  -1  19   2       69.23       77.96      2.00 o
   0  19   2       12.71       16.09      1.64 o
   1  19   2      159.56      155.59      4.40 o
   2  19   2      146.95      143.84      4.82 o
   3  19   2       61.34       57.07      3.37 o
   4  19   2        5.85        6.29      1.79 o
   5  19   2        0.18       -0.04      1.73 o
   6  19   2       36.14       44.60      5.23 o
   7  19   2        9.05       15.39      2.74 o
   8  19   2        0.01       -2.38      2.38 o
  -8  20   2       44.45       50.79      4.35 o
  -7  20   2        1.75        3.39      2.43 o
  -6  20   2       31.89       37.53      3.43 o
  -5  20   2       33.80       35.37      3.19 o
  -4  20   2        2.22       -1.21      1.48 o
  -3  20   2       49.37       44.00      3.05 o
  -2  20   2      118.44      103.24      2.82 o
  -1  20   2      132.35      128.69      2.73 o
   0  20   2      115.20      109.80      3.52 o
   1  20   2      223.69      225.02      8.25 o
   2  20   2       34.85       35.42      2.94 o
   3  20   2       43.76       42.16      2.24 o
   4  20   2        3.25        1.77      1.80 o
   5  20   2        3.68       -0.33      1.85 o
   6  20   2       54.03       56.21      3.29 o
   7  20   2       19.07       26.13      4.37 o
  -7  21   2        5.37        7.69      4.32 o
  -6  21   2       11.37        9.31      3.34 o
  -5  21   2       29.66       21.35      2.80 o
  -4  21   2        0.88       -1.20      1.49 o
  -3  21   2        0.28       -0.63      1.80 o
  -2  21   2        0.58        0.38      0.97 o
  -1  21   2       51.28       41.30      1.84 o
   0  21   2        0.37       -0.45      1.26 o
   1  21   2       41.22       43.78      2.56 o
   2  21   2      482.42      477.08     10.14 o
   3  21   2        7.31        7.52      2.01 o
   4  21   2       50.85       49.49      3.16 o
   5  21   2        2.59        4.44      2.18 o
   6  21   2       85.75       97.83      5.95 o
   7  21   2       10.28       11.56      2.64 o
  -7  22   2        0.76       -1.16      4.65 o
  -6  22   2        1.32       -2.00      2.16 o
  -5  22   2       29.10       26.53      3.93 o
  -4  22   2       42.92       45.23      8.17 o
  -3  22   2       34.87       38.12      2.56 o
  -2  22   2       26.63       32.03      1.75 o
  -1  22   2        0.79       -0.11      1.17 o
   0  22   2      114.93      126.43      4.04 o
   1  22   2       54.36       49.53      2.79 o
   2  22   2        1.26        4.11      2.09 o
   3  22   2        4.19        3.26      1.89 o
   4  22   2       45.50       46.40      4.00 o
   5  22   2       27.73       28.72      3.05 o
   6  22   2        7.25        5.21      2.90 o
  -6  23   2       84.39      102.76      5.98 o
  -5  23   2        2.40        3.25      2.30 o
  -4  23   2        6.70        4.38      2.78 o
  -3  23   2        3.96        4.59      1.69 o
  -2  23   2       17.88       15.42      1.48 o
  -1  23   2       51.18       52.14      3.11 o
   0  23   2       40.78       42.06      2.63 o
   1  23   2       28.77       28.79      2.33 o
   2  23   2      108.23      117.53      4.47 o
   3  23   2        0.06        0.50      2.27 o
   4  23   2        1.76       -0.09      1.83 o
   5  23   2        6.66        3.59      2.34 o
   6  23   2       28.89       43.71      4.49 o
  -6  24   2        2.76       -0.03      3.45 o
  -5  24   2        0.71        2.14      2.75 o
  -4  24   2       43.12       47.88      5.25 o
  -3  24   2       70.80       78.75      3.57 o
  -2  24   2       30.68       32.27      2.39 o
  -1  24   2       11.16        8.57      1.59 o
   0  24   2        0.13        1.09      1.51 o
   1  24   2        0.03        2.06      1.64 o
   2  24   2       24.06       23.83      2.54 o
   3  24   2       21.65       30.41      4.34 o
   4  24   2        0.78        2.31      1.93 o
   5  24   2        8.60        5.64      3.02 o
  -5  25   2        0.84        3.81      2.58 o
  -4  25   2        1.82       -1.56      2.14 o
  -3  25   2        2.61        4.52      1.79 o
  -2  25   2       23.22       17.27      1.72 o
  -1  25   2        3.04        1.45      1.17 o
   0  25   2        0.12        2.76      1.54 o
   1  25   2        0.17        0.91      1.67 o
   2  25   2        3.89        3.36      2.90 o
   3  25   2        0.09       -1.15      2.83 o
   4  25   2       33.20       38.60      3.11 o
  -4  26   2        0.81        1.40      2.24 o
  -3  26   2        3.93        2.29      3.19 o
  -2  26   2        9.16        9.71      1.63 o
  -1  26   2        2.73        2.35      1.30 o
   0  26   2        0.03        0.22      1.16 o
   1  26   2        3.31        6.43      2.00 o
   2  26   2        8.83        5.70      2.80 o
   3  26   2        0.27        2.76      3.32 o
  -2  27   2       36.33       43.80      2.41 o
  -1  27   2       39.64       44.88      2.91 o
   0  27   2       10.45       12.63      1.55 o
   1  27   2        2.88        4.00      2.08 o
   2  27   2       23.58       34.56      4.11 o
 -11   1   3        9.18       10.12      3.25 o
 -10   1   3       10.17       15.01      3.09 o
  -9   1   3        5.99        7.97      2.21 o
  -8   1   3       12.06       16.58      2.00 o
  -7   1   3        6.47        5.28      1.41 o
  -6   1   3      187.37      178.85      4.35 o
  -5   1   3      907.16      880.96     12.85 o
  -4   1   3      276.73      264.87      3.97 o
  -3   1   3      597.06      588.95      6.91 o
  -2   1   3      531.70      527.15      6.57 o
  -1   1   3        0.12        1.34      0.54 o
   0   1   3     3243.33     3201.25     30.02 o
   1   1   3      526.05      613.84      6.08 o
   2   1   3      452.75      411.66      4.62 o
   3   1   3      461.45      491.43      5.54 o
   4   1   3      108.41      121.43      2.37 o
   5   1   3      169.99      189.47      3.91 o
   6   1   3      109.94      112.81      3.25 o
   7   1   3       17.38       12.25      1.83 o
   8   1   3       56.28       63.02      3.08 o
   9   1   3        3.60        2.53      2.48 o
  10   1   3        5.36        7.97      2.93 o
  11   1   3        4.77        6.20      4.51 o
 -11   2   3       24.50       32.60      4.81 o
 -10   2   3        0.37       -2.29      2.29 o
  -9   2   3       59.17       60.68      3.55 o
  -8   2   3        5.65        5.07      1.59 o
  -7   2   3       15.51       18.69      1.82 o
  -6   2   3       39.39       38.46      2.07 o
  -5   2   3       68.41       72.24      2.27 o
  -4   2   3      214.91      235.62      5.94 o
  -3   2   3      341.57      376.40      4.76 o
  -2   2   3       68.16       73.06      2.07 o
  -1   2   3       18.92       24.73      0.89 o
   0   2   3     1613.04     1647.92     16.57 o
   1   2   3       66.14       83.19      1.39 o
   2   2   3     2006.54     1990.36     18.26 o
   3   2   3      768.21      727.56      7.09 o
   4   2   3      584.07      575.17      6.52 o
   5   2   3      320.49      291.35      5.15 o
   6   2   3        2.91        5.52      1.26 o
   7   2   3       15.30       14.18      1.82 o
   8   2   3       44.91       56.04      3.48 o
   9   2   3      210.75      225.13      6.55 o
  10   2   3        9.04        5.92      3.93 o
  11   2   3        5.87        4.10      3.68 o
 -11   3   3        2.67        4.18      3.34 o
 -10   3   3        5.31        3.60      2.57 o
  -9   3   3       28.45       25.59      2.73 o
  -8   3   3        1.73        0.36      1.45 o
  -7   3   3      439.12      420.66      8.60 o
  -6   3   3      179.72      184.84      4.26 o
  -5   3   3       32.32       29.75      1.34 o
  -4   3   3       27.00       48.83      1.74 o
  -3   3   3      473.07      434.20      5.73 o
  -2   3   3      591.17      626.54      6.85 o
  -1   3   3      394.97      375.64      4.10 o
   0   3   3       56.85       77.32      2.48 o
   1   3   3      915.93      795.06      8.37 o
   2   3   3      765.43      797.68      7.80 o
   3   3   3     3988.14     4342.31     40.81 o
   4   3   3      487.32      506.51      5.91 o
   5   3   3      112.05      103.04      2.81 o
   6   3   3        0.01        0.19      1.06 o
   7   3   3      132.19      128.13      3.89 o
   8   3   3       30.13       37.39      2.89 o
   9   3   3       42.00       46.32      3.34 o
  10   3   3       14.46       15.43      3.75 o
  11   3   3       42.19       55.39      5.50 o
 -11   4   3       11.44        6.89      3.77 o
 -10   4   3        1.77       -0.71      2.49 o
  -9   4   3       22.64       24.79      2.69 o
  -8   4   3        9.19        8.42      2.09 o
  -7   4   3       18.28       17.79      2.00 o
  -6   4   3       65.61       77.21      2.51 o
  -5   4   3      351.21      316.92      5.55 o
  -4   4   3      726.07      641.58      8.19 o
  -3   4   3     1004.05      990.41     11.18 o
  -2   4   3      237.61      234.75      2.90 o
  -1   4   3        0.26        2.83      0.46 o
   0   4   3       36.28       38.99      0.94 o
   1   4   3      403.65      409.60      4.26 o
   2   4   3      936.78      949.07     10.02 o
   3   4   3       70.60      100.13      3.00 o
   4   4   3      345.18      390.62      4.82 o
   5   4   3      707.99      720.00      8.47 o
   6   4   3       12.57       11.83      1.35 o
   7   4   3       96.43      106.22      3.57 o
   8   4   3        3.16        3.02      1.92 o
   9   4   3       39.06       35.61      3.39 o
  10   4   3        8.10        9.52      3.52 o
  11   4   3        0.01       -3.25      3.25 o
 -11   5   3       19.84       21.41      4.29 o
 -10   5   3        3.77        2.46      2.50 o
  -9   5   3        0.00       -1.82      1.82 o
  -8   5   3        0.28       -0.11      1.71 o
  -7   5   3        0.58        0.72      1.36 o
  -6   5   3      473.78      490.69      7.63 o
  -5   5   3     1656.37     1598.34     25.72 o
  -4   5   3     1200.72     1161.01     12.99 o
  -3   5   3     4223.65     4369.38     45.43 o
  -2   5   3      463.31      500.60      5.88 o
  -1   5   3     1973.58     1990.96     20.88 o
   0   5   3     1029.36     1017.80     10.43 o
   1   5   3      501.80      552.51      5.76 o
   2   5   3     2528.96     2580.62     23.55 o
   3   5   3        1.68        2.95      0.67 o
   4   5   3       17.48       17.97      1.21 o
   5   5   3       80.37       95.31      2.59 o
   6   5   3       27.59       32.40      1.76 o
   7   5   3       14.12       17.69      1.92 o
   8   5   3       94.60      105.77      5.24 o
   9   5   3       39.55       33.14      4.03 o
  10   5   3       37.19       42.32      4.72 o
 -11   6   3       12.91        8.63      3.69 o
 -10   6   3       14.13       13.61      2.99 o
  -9   6   3        2.09       -0.95      2.11 o
  -8   6   3       65.82       65.58      3.40 o
  -7   6   3       58.05       61.17      3.16 o
  -6   6   3      143.99      155.66      3.05 o
  -5   6   3      678.99      682.00      8.86 o
  -4   6   3     1657.19     1697.70     18.48 o
  -3   6   3      149.17      164.49      3.60 o
  -2   6   3     1517.22     1541.17     15.61 o
  -1   6   3        0.23        1.03      0.44 o
   0   6   3      357.91      356.31      4.28 o
   1   6   3      898.45      845.63      9.34 o
   2   6   3        0.11        1.26      0.54 o
   3   6   3       23.61       31.00      1.11 o
   4   6   3       16.69       18.12      1.09 o
   5   6   3      534.24      547.20      6.82 o
   6   6   3        0.01        1.17      0.94 o
   7   6   3      202.09      181.32      5.17 o
   8   6   3       88.42      105.37      7.34 o
   9   6   3        2.55        1.53      2.31 o
  10   6   3       61.65       69.71      4.84 o
 -11   7   3        2.42        1.42      3.35 o
 -10   7   3        6.40        4.83      2.51 o
  -9   7   3        7.31        9.55      2.45 o
  -8   7   3        0.58       -0.28      1.70 o
  -7   7   3        4.41        2.46      1.70 o
  -6   7   3      231.03      224.63      4.03 o
  -5   7   3      633.89      636.73      7.87 o
  -4   7   3      159.54      152.28      2.58 o
  -3   7   3      708.64      756.20      8.68 o
  -2   7   3     2199.73     2392.77     23.89 o
  -1   7   3      221.45      210.23      2.55 o
   0   7   3     2329.13     2424.52     22.94 o
   1   7   3     1087.95     1055.04     11.44 o
   2   7   3       47.28       54.90      1.22 o
   3   7   3      185.76      192.67      3.11 o
   4   7   3        0.39        1.53      0.78 o
   5   7   3       21.86       19.77      1.18 o
   6   7   3      106.10      109.57      2.82 o
   7   7   3        0.02        1.01      1.97 o
   8   7   3       45.47       40.98      3.23 o
   9   7   3        6.62       10.05      2.65 o
  10   7   3       25.92       24.14      3.38 o
 -11   8   3       12.22        8.14      3.68 o
 -10   8   3       21.12       19.79      3.06 o
  -9   8   3       77.01       77.28      4.23 o
  -8   8   3      276.19      271.61      7.40 o
  -7   8   3      174.53      171.53      7.24 o
  -6   8   3      271.83      291.89      4.54 o
  -5   8   3       99.39       92.26      2.79 o
  -4   8   3      632.43      711.63      7.97 o
  -3   8   3      435.81      469.01      5.46 o
  -2   8   3      209.13      201.45      2.87 o
  -1   8   3     1747.70     1836.21     18.43 o
   0   8   3      943.91     1000.81     11.60 o
   1   8   3       19.34       13.65      1.15 o
   2   8   3       60.12       58.75      1.24 o
   3   8   3       38.46       34.56      1.08 o
   4   8   3      534.31      518.56      6.21 o
   5   8   3      287.49      281.93      3.95 o
   6   8   3        0.61        2.38      1.08 o
   7   8   3      209.13      197.87      5.98 o
   8   8   3       45.53       39.32      3.16 o
   9   8   3       38.74       48.44      3.74 o
  10   8   3       14.58       22.42      3.28 o
 -11   9   3        0.00        3.17      3.88 o
 -10   9   3       56.36       50.19      3.94 o
  -9   9   3       71.38       81.92      4.49 o
  -8   9   3       64.56       65.43      3.71 o
  -7   9   3      142.48      136.86      4.83 o
  -6   9   3       38.93       41.24      1.72 o
  -5   9   3      323.17      320.80      4.74 o
  -4   9   3      363.67      362.83      4.84 o
  -3   9   3      335.33      391.43      4.70 o
  -2   9   3      958.98      961.91      9.60 o
  -1   9   3       48.11       61.03      1.62 o
   0   9   3      106.98      118.53      2.18 o
   1   9   3      139.76      128.90      2.41 o
   2   9   3     2962.24     3002.82     33.32 o
   3   9   3      665.47      657.48      8.38 o
   4   9   3        2.06        5.47      0.75 o
   5   9   3      282.63      295.96      4.04 o
   6   9   3        1.27        0.37      1.08 o
   7   9   3      271.12      268.65      7.08 o
   8   9   3        4.30        5.46      2.18 o
   9   9   3        0.22       -0.49      2.02 o
  10   9   3        3.04        8.61      2.76 o
 -10  10   3        0.10       -2.21      2.21 o
  -9  10   3       53.64       49.14      3.60 o
  -8  10   3      281.08      267.37      7.31 o
  -7  10   3       79.90       67.15      4.09 o
  -6  10   3     1637.24     1555.60     17.40 o
  -5  10   3       32.66       29.66      1.32 o
  -4  10   3       54.70       63.65      1.73 o
  -3  10   3       26.29       12.43      0.98 o
  -2  10   3     2520.30     2543.81     23.15 o
  -1  10   3      207.96      230.67      3.25 o
   0  10   3       62.56       79.82      1.71 o
   1  10   3        2.48        5.78      0.74 o
   2  10   3       16.77       27.23      1.44 o
   3  10   3        7.01        8.42      0.94 o
   4  10   3        5.08        4.18      0.71 o
   5  10   3        0.93        1.16      0.77 o
   6  10   3       22.60       20.50      1.54 o
   7  10   3      157.65      139.91      4.34 o
   8  10   3       97.89       92.45      3.78 o
   9  10   3        4.92        6.49      2.13 o
  10  10   3        1.17        2.57      2.38 o
 -10  11   3      104.09      100.70      5.58 o
  -9  11   3        7.94        4.37      2.61 o
  -8  11   3      246.63      254.04      7.01 o
  -7  11   3      118.13      112.45      3.33 o
  -6  11   3      572.65      543.68      8.23 o
  -5  11   3       69.01       71.20      2.03 o
  -4  11   3      591.50      598.53      6.54 o
  -3  11   3        3.09        5.54      0.78 o
  -2  11   3       29.39       43.72      1.22 o
  -1  11   3      869.55      802.73     12.10 o
   0  11   3     1335.93     1312.05     15.95 o
   1  11   3     1693.20     1720.99     20.80 o
   2  11   3     1104.67     1162.26     16.17 o
   3  11   3       31.04       25.29      1.40 o
   4  11   3       18.42       16.64      1.21 o
   5  11   3      623.71      588.76      7.06 o
   6  11   3       48.63       45.78      1.80 o
   7  11   3      110.55       95.68      3.08 o
   8  11   3       10.12       14.08      2.12 o
   9  11   3       10.28        6.94      2.13 o
  10  11   3       16.21       16.27      3.37 o
 -10  12   3        5.64        5.96      2.79 o
  -9  12   3        1.07        0.34      2.38 o
  -8  12   3       49.97       54.40      3.69 o
  -7  12   3        5.11        8.72      1.56 o
  -6  12   3       81.90       80.25      2.38 o
  -5  12   3       22.90       22.47      1.13 o
  -4  12   3       12.55       12.60      1.08 o
  -3  12   3       92.48       96.01      2.19 o
  -2  12   3       80.16       65.97      2.12 o
  -1  12   3      101.39      111.31      2.67 o
   0  12   3        1.07        0.55      0.79 o
   1  12   3       72.97       71.84      1.73 o
   2  12   3      327.07      310.44      5.51 o
   3  12   3       87.95       97.00      2.21 o
   4  12   3        0.44        1.98      0.92 o
   5  12   3       31.93       42.84      2.47 o
   6  12   3        0.00       -0.92      0.92 o
   7  12   3        6.85       13.16      1.52 o
   8  12   3        5.60        5.91      2.47 o
   9  12   3        0.88        0.07      2.01 o
  10  12   3        2.19        0.87      2.84 o
 -10  13   3        7.47       13.37      3.10 o
  -9  13   3       10.07       12.06      2.84 o
  -8  13   3        5.34        3.94      2.14 o
  -7  13   3       93.38       88.27      2.91 o
  -6  13   3      747.84      710.26     11.57 o
  -5  13   3       27.41       28.54      1.64 o
  -4  13   3        1.95        4.65      1.02 o
  -3  13   3        0.61        1.53      0.72 o
  -2  13   3       89.13       74.93      2.25 o
  -1  13   3      109.99      122.03      2.85 o
   0  13   3      349.70      326.37      5.70 o
   1  13   3       33.88       35.97      1.81 o
   2  13   3      292.03      265.78      4.19 o
   3  13   3       83.87       84.97      2.06 o
   4  13   3       79.47       72.74      2.12 o
   5  13   3      237.56      230.62      4.55 o
   6  13   3       77.27       76.56      3.16 o
   7  13   3       63.34       67.70      4.16 o
   8  13   3        0.34        1.76      1.47 o
   9  13   3        5.86        4.35      1.98 o
 -10  14   3        1.02       -1.02      4.60 o
  -9  14   3        0.64        0.92      2.05 o
  -8  14   3       88.07       85.76      3.12 o
  -7  14   3       12.24       10.03      2.46 o
  -6  14   3       30.05       26.72      2.37 o
  -5  14   3       38.40       36.36      1.91 o
  -4  14   3     1309.98     1253.72     17.11 o
  -3  14   3      111.01      116.39      3.46 o
  -2  14   3       43.44       43.26      1.80 o
  -1  14   3       82.44       71.52      2.15 o
   0  14   3        9.14        6.41      0.87 o
   1  14   3       18.82       16.80      1.33 o
   2  14   3      358.98      336.03      5.47 o
   3  14   3       71.36       73.67      2.14 o
   4  14   3       24.88       20.08      1.58 o
   5  14   3        0.21        2.80      1.38 o
   6  14   3       76.74       74.02      3.14 o
   7  14   3        9.94        9.61      2.59 o
   8  14   3       23.34       24.71      3.44 o
   9  14   3        0.86       -3.07      3.14 o
  -9  15   3        6.16        1.26      3.46 o
  -8  15   3       17.10        8.98      3.28 o
  -7  15   3        0.21       -1.41      2.08 o
  -6  15   3       78.20       84.55      3.61 o
  -5  15   3       25.05       30.58      1.78 o
  -4  15   3      714.47      738.10     10.67 o
  -3  15   3      233.65      210.37      5.18 o
  -2  15   3        5.63        8.15      1.09 o
  -1  15   3       14.17       15.87      1.18 o
   0  15   3      137.78      128.28      3.23 o
   1  15   3       36.98       31.35      2.00 o
   2  15   3        9.35        5.47      1.60 o
   3  15   3        6.83        5.88      1.07 o
   4  15   3      291.95      273.56      6.16 o
   5  15   3        8.45        5.88      1.39 o
   6  15   3        6.79        4.01      1.59 o
   7  15   3        1.83        0.43      2.18 o
   8  15   3        3.33        4.32      2.62 o
   9  15   3       26.50       32.55      5.02 o
  -9  16   3        1.74       -2.94      2.94 o
  -8  16   3       12.65       17.35      3.66 o
  -7  16   3        3.20        2.02      2.08 o
  -6  16   3      107.12      119.59      4.20 o
  -5  16   3       18.68       26.43      2.07 o
  -4  16   3      377.18      375.22      8.06 o
  -3  16   3       27.96       32.92      2.16 o
  -2  16   3      398.52      393.01      6.93 o
  -1  16   3       41.77       44.50      1.83 o
   0  16   3       38.81       39.90      2.71 o
   1  16   3        2.88        3.90      1.83 o
   2  16   3        0.38        1.97      1.50 o
   3  16   3      103.98       96.38      2.43 o
   4  16   3       11.45       10.50      1.59 o
   5  16   3       42.00       39.26      2.22 o
   6  16   3        5.44        0.03      1.46 o
   7  16   3       11.96       10.04      2.64 o
   8  16   3        1.77        2.50      2.52 o
  -9  17   3       14.89       16.24      3.98 o
  -8  17   3       25.70       32.77      6.39 o
  -7  17   3       12.48        8.30      2.44 o
  -6  17   3        4.14        6.26      1.77 o
  -5  17   3        1.64        3.31      1.90 o
  -4  17   3        0.64       -1.29      1.29 o
  -3  17   3        5.99        6.94      1.59 o
  -2  17   3       45.60       46.79      2.42 o
  -1  17   3      395.48      373.19      6.65 o
   0  17   3      259.15      253.58      4.91 o
   1  17   3      213.47      203.01      7.02 o
   2  17   3      139.53      132.05      4.74 o
   3  17   3       10.64        5.53      1.42 o
   4  17   3       35.46       36.74      2.14 o
   5  17   3        6.12        3.46      1.40 o
   6  17   3        0.49       -1.10      1.38 o
   7  17   3       29.01       26.74      4.18 o
   8  17   3        1.22        3.34      2.50 o
  -8  18   3        7.51        7.06      3.14 o
  -7  18   3        0.41        1.26      2.04 o
  -6  18   3        4.27        3.01      1.36 o
  -5  18   3        0.76        1.64      1.96 o
  -4  18   3       72.13       85.82      3.59 o
  -3  18   3       96.63      110.48      4.04 o
  -2  18   3      565.00      520.49      8.90 o
  -1  18   3      333.61      320.18      5.99 o
   0  18   3       41.45       48.40      1.92 o
   1  18   3       64.52       60.17      2.90 o
   2  18   3       74.95       74.60      5.47 o
   3  18   3      432.68      441.28     10.64 o
   4  18   3       38.59       39.47      2.21 o
   5  18   3       14.46       12.19      1.64 o
   6  18   3        0.15        1.15      1.53 o
   7  18   3        8.32       12.38      3.00 o
   8  18   3       12.25       15.09      3.14 o
  -8  19   3       21.07       27.79      3.80 o
  -7  19   3        2.29        4.14      2.15 o
  -6  19   3       26.00       20.58      2.89 o
  -5  19   3       14.63       22.65      2.80 o
  -4  19   3      112.91      112.08      4.59 o
  -3  19   3       95.96       88.77      4.79 o
  -2  19   3        1.17       -0.35      1.11 o
  -1  19   3        1.95        3.95      1.53 o
   0  19   3      521.01      501.96      8.56 o
   1  19   3       13.30       12.36      1.84 o
   2  19   3       69.70       70.04      3.68 o
   3  19   3       67.37       56.40      2.71 o
   4  19   3      141.09      150.15      5.41 o
   5  19   3        0.44        1.17      1.15 o
   6  19   3       65.04       74.42      3.72 o
   7  19   3       21.42       22.71      3.06 o
  -8  20   3        4.04        4.13      2.76 o
  -7  20   3        7.41        7.35      3.21 o
  -6  20   3        1.80        2.07      4.11 o
  -5  20   3       38.26       45.38      5.21 o
  -4  20   3      167.86      159.97      5.69 o
  -3  20   3       15.13       17.07      1.96 o
  -2  20   3       26.64       22.27      1.65 o
  -1  20   3        2.05        1.48      1.10 o
   0  20   3       87.94       92.19      2.77 o
   1  20   3        0.03        0.48      1.44 o
   2  20   3       42.77       45.15      3.10 o
   3  20   3       21.78       25.46      2.11 o
   4  20   3        6.43        7.02      1.57 o
   5  20   3       34.74       36.51      4.30 o
   6  20   3       15.37       14.12      2.29 o
   7  20   3        0.04        1.74      2.30 o
  -7  21   3        3.14        4.63      3.59 o
  -6  21   3       24.22       33.74      4.34 o
  -5  21   3       39.95       47.61      3.73 o
  -4  21   3      105.38      118.55      5.24 o
  -3  21   3       37.66       32.73      2.71 o
  -2  21   3        0.45        0.50      1.18 o
  -1  21   3       97.73      100.24      3.70 o
   0  21   3      147.62      146.28      4.03 o
   1  21   3      221.71      241.56      6.36 o
   2  21   3       15.14       14.02      2.27 o
   3  21   3       11.10        7.22      1.39 o
   4  21   3       50.39       50.79      2.70 o
   5  21   3        3.14        5.26      2.17 o
   6  21   3       34.56       33.93      4.74 o
   7  21   3       23.77       27.94      6.83 o
  -7  22   3       34.90       48.68      5.14 o
  -6  22   3       28.38       36.43      5.05 o
  -5  22   3        6.25        7.22      2.50 o
  -4  22   3        0.01        1.42      2.24 o
  -3  22   3       13.46       15.65      2.93 o
  -2  22   3       12.84       14.23      1.60 o
  -1  22   3        6.33        8.10      1.82 o
   0  22   3        0.33        1.76      1.11 o
   1  22   3        8.07       11.98      1.94 o
   2  22   3       15.64       13.05      2.64 o
   3  22   3       64.88       78.19      2.98 o
   4  22   3       10.87        6.89      1.74 o
   5  22   3       20.67       26.22      2.51 o
   6  22   3       14.52       12.91      2.96 o
  -6  23   3        5.35       10.85      2.90 o
  -5  23   3       45.85       44.72      3.91 o
  -4  23   3       16.94       20.95      2.99 o
  -3  23   3       92.56       99.13      4.04 o
  -2  23   3       92.91      109.19      3.57 o
  -1  23   3       63.41       67.73      2.68 o
   0  23   3       18.54       13.86      1.45 o
   1  23   3       16.26       25.37      4.80 o
   2  23   3       11.44       14.47      2.42 o
   3  23   3        3.36        2.57      1.63 o
   4  23   3        7.37        6.32      1.72 o
   5  23   3       25.94       34.56      2.80 o
  -5  24   3        3.14        0.68      2.36 o
  -4  24   3       14.46       21.72      4.14 o
  -3  24   3        4.62       10.06      2.03 o
  -2  24   3        0.82        3.83      1.49 o
  -1  24   3       40.97       42.38      2.47 o
   0  24   3        0.04        1.96      1.19 o
   1  24   3        2.65        4.79      1.92 o
   2  24   3        1.19        3.04      2.87 o
   3  24   3       12.52       12.29      1.62 o
   4  24   3       10.51       17.10      3.32 o
   5  24   3       13.71       14.65      2.37 o
  -5  25   3       46.17       56.56      6.03 o
  -4  25   3       12.17       11.85      4.35 o
  -3  25   3       14.26        7.84      2.60 o
  -2  25   3       31.11       25.68      3.16 o
  -1  25   3       17.63       19.01      1.81 o
   0  25   3       19.90       16.68      2.15 o
   1  25   3       16.62       13.81      2.46 o
   2  25   3       10.94       13.65      4.24 o
   3  25   3        3.12        0.91      1.46 o
   4  25   3        2.88        3.18      1.73 o
  -3  26   3        0.38        2.21      2.39 o
  -2  26   3       34.45       44.83      2.62 o
  -1  26   3       54.83       61.88      3.07 o
   0  26   3        5.47        4.88      1.42 o
   1  26   3        1.39        2.17      2.70 o
   2  26   3        2.76        6.11      3.30 o
   3  26   3        3.58        2.38      1.59 o
  -2  27   3       15.44       27.13      3.47 o
  -1  27   3       15.80       28.46      2.26 o
   0  27   3        0.39       -0.23      1.43 o
   1  27   3        5.95        8.71      3.36 o
 -11   0   4       51.39       45.76      7.68 o
 -10   0   4      115.13      124.01     12.81 o
  -9   0   4       83.08       80.15      6.47 o
  -8   0   4       31.42       24.59      3.86 o
  -7   0   4       44.53       36.80      3.16 o
  -6   0   4       87.97       84.27      4.05 o
  -5   0   4       12.97       22.20      2.47 o
  -4   0   4       61.48       73.93      3.38 o
  -3   0   4      640.02      631.66     11.36 o
  -2   0   4      960.65      884.88     16.66 o
  -1   0   4     1201.33     1254.31     20.52 o
   0   0   4      157.91      121.08      2.87 o
   1   0   4     3245.93     3659.57     46.46 o
   2   0   4      508.51      534.39      8.01 o
   3   0   4      260.08      341.70      7.13 o
   4   0   4      220.57      271.97      5.72 o
   5   0   4      278.23      299.85      7.85 o
   6   0   4       72.28       78.94      3.59 o
   7   0   4       25.60       29.08      3.19 o
   8   0   4      190.88      209.81      7.88 o
   9   0   4       47.80       56.07      5.94 o
  10   0   4        7.05        8.02      5.37 o
 -11   1   4        5.80        7.36      3.10 o
 -10   1   4       19.12       19.55      3.63 o
  -9   1   4        5.81        9.76      2.63 o
  -8   1   4       19.53       23.31      2.20 o
  -7   1   4        4.84        6.37      1.56 o
  -6   1   4       35.34       35.60      2.04 o
  -5   1   4      447.21      447.26      7.55 o
  -4   1   4        9.22        6.01      0.83 o
  -3   1   4     1238.61     1304.37     15.28 o
  -2   1   4        0.05        3.40      0.73 o
  -1   1   4      901.19      937.37     10.46 o
   0   1   4       34.99       29.84      1.09 o
   1   1   4     2713.30     2872.20     27.17 o
   2   1   4      948.40      992.46     10.64 o
   3   1   4     1333.50     1442.50     15.96 o
   4   1   4      118.33      130.36      2.47 o
   5   1   4        5.32        5.16      1.10 o
   6   1   4       57.17       67.98      2.58 o
   7   1   4      117.89      126.40      4.02 o
   8   1   4       54.93       54.21      4.60 o
   9   1   4       87.10      101.57      5.38 o
  10   1   4        9.71       10.74      3.16 o
 -11   2   4        2.76        4.72      3.05 o
 -10   2   4       45.54       43.08      4.00 o
  -9   2   4       65.08       58.43      3.45 o
  -8   2   4       19.55       29.28      2.37 o
  -7   2   4        0.01       -1.26      1.26 o
  -6   2   4      105.07       98.95      3.21 o
  -5   2   4        0.88        0.63      0.80 o
  -4   2   4      117.34      110.55      2.36 o
  -3   2   4        8.52        7.02      0.94 o
  -2   2   4        2.72        1.28      0.59 o
  -1   2   4     1030.07      948.69     11.24 o
   0   2   4     3592.70     3724.78     35.01 o
   1   2   4        0.43        2.00      0.55 o
   2   2   4      286.21      254.66      3.34 o
   3   2   4      503.01      593.45      6.62 o
   4   2   4      509.31      489.00      6.16 o
   5   2   4      430.33      423.43      6.06 o
   6   2   4        2.79        1.67      1.36 o
   7   2   4       19.37       20.51      2.09 o
   8   2   4       74.69       72.45      3.77 o
   9   2   4        5.78       10.57      2.91 o
  10   2   4        0.43        5.04      3.48 o
 -11   3   4       50.82       56.15      5.41 o
 -10   3   4        1.39        0.68      2.59 o
  -9   3   4        4.76        4.94      2.14 o
  -8   3   4       60.81       67.72      3.46 o
  -7   3   4       12.56        7.53      1.56 o
  -6   3   4        7.09       13.46      1.21 o
  -5   3   4      232.17      241.48      4.04 o
  -4   3   4       58.40       53.76      2.14 o
  -3   3   4      165.65      186.78      3.36 o
  -2   3   4       31.57       22.03      1.17 o
  -1   3   4       86.61      116.72      2.09 o
   0   3   4      806.72      824.13      8.84 o
   1   3   4      324.69      330.22      3.76 o
   2   3   4      332.18      268.61      3.32 o
   3   3   4      264.18      222.76      3.04 o
   4   3   4      487.06      480.06      6.83 o
   5   3   4       13.86       21.34      1.42 o
   6   3   4       31.20       43.13      2.18 o
   7   3   4       77.92       82.03      3.32 o
   8   3   4      101.81      110.94      4.42 o
   9   3   4      145.84      148.83      5.49 o
  10   3   4        7.44       -0.14      3.22 o
 -11   4   4       10.20        8.05      3.69 o
 -10   4   4        0.00        3.86      2.63 o
  -9   4   4       27.20       27.01      2.83 o
  -8   4   4      128.45      124.07      4.50 o
  -7   4   4       10.50       12.31      1.75 o
  -6   4   4        0.80        0.14      0.88 o
  -5   4   4      582.30      560.45      8.11 o
  -4   4   4      226.75      222.53      3.97 o
  -3   4   4      333.66      383.74      5.03 o
  -2   4   4        3.34        4.23      0.68 o
  -1   4   4      232.40      240.54      3.22 o
   0   4   4     1467.81     1472.70     15.87 o
   1   4   4       74.96       53.11      1.43 o
   2   4   4      119.88      138.54      2.58 o
   3   4   4      124.63      135.71      2.36 o
   4   4   4       72.14       78.89      2.05 o
   5   4   4     1052.57     1081.56     12.17 o
   6   4   4      250.51      244.48      4.96 o
   7   4   4       83.08       82.90      3.33 o
   8   4   4       18.44       14.96      2.39 o
   9   4   4        0.01       -0.51      2.24 o
  10   4   4        0.07       -3.19      3.19 o
 -11   5   4       27.01       26.03      4.39 o
 -10   5   4       94.75       93.13      8.71 o
  -9   5   4       22.70       23.92      2.73 o
  -8   5   4      117.68      111.97      4.25 o
  -7   5   4      116.96      129.35      4.29 o
  -6   5   4       99.36       91.16      2.65 o
  -5   5   4        2.42        4.55      1.00 o
  -4   5   4        0.65       -0.74      0.74 o
  -3   5   4     1771.23     1807.13     17.66 o
  -2   5   4      759.26      766.54      8.37 o
  -1   5   4     1832.60     1770.09     17.93 o
   0   5   4       65.46       86.55      1.69 o
   1   5   4      176.02      228.53      2.94 o
   2   5   4      118.48       81.99      1.93 o
   3   5   4     1317.13     1332.74     15.78 o
   4   5   4        0.98        0.55      0.89 o
   5   5   4      163.23      157.84      3.03 o
   6   5   4      129.56      144.51      3.71 o
   7   5   4      250.10      253.69      6.43 o
   8   5   4       27.13       28.98      3.08 o
   9   5   4        0.22        1.31      2.42 o
  10   5   4        0.36       -1.17      2.97 o
 -11   6   4       59.12       69.87      5.59 o
 -10   6   4       22.93       21.08      3.26 o
  -9   6   4        7.84        9.76      2.52 o
  -8   6   4       11.44       10.14      2.11 o
  -7   6   4       45.39       38.63      2.64 o
  -6   6   4       53.53       54.52      1.86 o
  -5   6   4      612.05      640.41      8.63 o
  -4   6   4        7.69        6.31      0.92 o
  -3   6   4     1420.42     1562.73     16.13 o
  -2   6   4     1286.65     1280.94     13.99 o
  -1   6   4     2400.76     2460.41     24.54 o
   0   6   4     1119.07     1210.10     11.93 o
   1   6   4      306.45      309.68      3.73 o
   2   6   4     1093.26     1257.72     12.56 o
   3   6   4     1830.76     1853.86     19.10 o
   4   6   4        1.59        2.92      0.78 o
   5   6   4       17.80       13.88      1.62 o
   6   6   4      214.86      202.86      4.14 o
   7   6   4       86.11       81.33      5.97 o
   8   6   4       58.04       65.73      3.99 o
   9   6   4        5.43        3.45      2.45 o
  10   6   4        0.00       -2.11      3.17 o
 -11   7   4       21.31       22.82      5.46 o
 -10   7   4        0.01       -2.23      2.23 o
  -9   7   4       16.27        9.90      2.57 o
  -8   7   4        0.55        0.02      1.66 o
  -7   7   4       83.33       79.12      3.01 o
  -6   7   4      167.39      166.18      3.59 o
  -5   7   4      150.83      183.22      3.81 o
  -4   7   4     1158.88     1156.84     14.22 o
  -3   7   4       37.47       38.11      1.21 o
  -2   7   4        2.17        8.36      0.71 o
  -1   7   4     1294.24     1320.95     13.62 o
   0   7   4     3411.94     3594.62     37.44 o
   1   7   4       33.13       43.70      1.22 o
   2   7   4      149.87      172.23      2.54 o
   3   7   4       75.84       71.90      1.81 o
   4   7   4      345.17      353.16      4.78 o
   5   7   4        2.71        4.11      0.94 o
   6   7   4        7.80        5.84      1.38 o
   7   7   4       27.00       26.42      3.75 o
   8   7   4      121.40      105.52      4.81 o
   9   7   4       45.34       40.87      3.64 o
  10   7   4       27.40       26.94      4.29 o
 -11   8   4       26.81       30.52      4.47 o
 -10   8   4       12.04       17.57      3.94 o
  -9   8   4        3.97        3.43      2.19 o
  -8   8   4        0.14        5.97      2.28 o
  -7   8   4      142.03      143.25      3.91 o
  -6   8   4        3.11        7.73      1.15 o
  -5   8   4       37.33       40.84      1.49 o
  -4   8   4        0.71        1.08      0.73 o
  -3   8   4       20.15       17.43      1.04 o
  -2   8   4     1007.74     1082.50     12.08 o
  -1   8   4     1553.63     1671.60     17.06 o
   0   8   4      307.89      268.92      3.40 o
   1   8   4       14.39        7.37      0.66 o
   2   8   4      420.11      503.23      5.59 o
   3   8   4      636.00      688.91      8.02 o
   4   8   4       97.59       92.95      2.15 o
   5   8   4       52.24       62.80      1.82 o
   6   8   4       29.22       33.15      2.12 o
   7   8   4       17.64       11.82      2.33 o
   8   8   4       51.46       60.28      3.83 o
   9   8   4       58.35       55.12      4.42 o
  10   8   4        3.93        6.69      2.82 o
 -10   9   4       14.50       16.13      3.85 o
  -9   9   4        4.33        5.59      2.79 o
  -8   9   4      529.38      521.18     11.49 o
  -7   9   4      274.58      249.77      5.81 o
  -6   9   4      261.01      256.61      4.85 o
  -5   9   4      251.48      244.44      4.48 o
  -4   9   4      155.76      148.15      2.89 o
  -3   9   4       24.46       28.48      1.18 o
  -2   9   4       53.59       60.59      1.80 o
  -1   9   4       13.14       15.58      0.85 o
   0   9   4      372.52      323.20      4.40 o
   1   9   4      416.57      460.85      5.58 o
   2   9   4      122.46      134.11      2.21 o
   3   9   4       28.97       27.05      1.07 o
   4   9   4      647.40      678.38      7.89 o
   5   9   4        3.01        2.78      0.88 o
   6   9   4       84.77       81.48      3.14 o
   7   9   4        2.93        5.79      2.10 o
   8   9   4       38.26       34.58      3.17 o
   9   9   4        1.42        3.38      2.36 o
  10   9   4        0.02       -1.64      2.48 o
 -10  10   4       48.88       53.92      4.60 o
  -9  10   4       84.94       75.46      4.19 o
  -8  10   4        1.63        7.11      2.38 o
  -7  10   4      125.17      114.86      3.86 o
  -6  10   4     1431.91     1342.04     19.76 o
  -5  10   4      175.12      177.89      3.42 o
  -4  10   4       29.25       23.46      1.22 o
  -3  10   4       21.16       17.55      1.02 o
  -2  10   4      160.17      172.10      2.57 o
  -1  10   4      353.64      354.63      4.24 o
   0  10   4     1110.38     1182.82     14.77 o
   1  10   4       56.17       55.06      1.74 o
   2  10   4      442.16      476.63      6.38 o
   3  10   4      471.94      428.91      5.47 o
   4  10   4       22.24       30.35      1.24 o
   5  10   4        4.62        3.48      1.05 o
   6  10   4       26.69       30.12      1.70 o
   7  10   4      231.54      223.10      7.53 o
   8  10   4        2.07        2.69      3.04 o
   9  10   4       56.13       53.36      3.38 o
  10  10   4        0.89        0.82      2.47 o
 -10  11   4        0.05        0.57      2.88 o
  -9  11   4        3.46        6.78      2.84 o
  -8  11   4       45.26       47.03      4.06 o
  -7  11   4        2.55        1.56      1.55 o
  -6  11   4       30.19       41.84      2.17 o
  -5  11   4      121.60      119.51      2.58 o
  -4  11   4      209.05      216.74      3.44 o
  -3  11   4      146.69      154.21      2.75 o
  -2  11   4       55.46       66.34      1.46 o
  -1  11   4       12.22        5.82      0.85 o
   0  11   4        0.03        0.35      0.73 o
   1  11   4        6.15        3.41      0.86 o
   2  11   4       27.67       25.33      1.25 o
   3  11   4      119.05      114.29      3.31 o
   4  11   4       77.71       63.21      2.63 o
   5  11   4        9.02       10.27      1.16 o
   6  11   4      116.33      140.82      3.43 o
   7  11   4       69.15       77.58      3.76 o
   8  11   4        0.63        1.69      1.92 o
   9  11   4        2.41        4.51      2.13 o
 -10  12   4       36.15       31.98      3.87 o
  -9  12   4       13.44       13.14      3.07 o
  -8  12   4        0.59        3.25      2.67 o
  -7  12   4        0.96        0.64      1.61 o
  -6  12   4      873.90      865.93     12.82 o
  -5  12   4       16.59       21.13      1.26 o
  -4  12   4       91.46       91.06      1.94 o
  -3  12   4       15.36       14.77      0.84 o
  -2  12   4        0.43       -0.30      0.55 o
  -1  12   4       20.45       22.50      1.31 o
   0  12   4       49.00       40.43      1.87 o
   1  12   4      111.06       87.75      2.15 o
   2  12   4       96.10      103.48      2.30 o
   3  12   4       22.50       15.20      1.22 o
   4  12   4      266.09      253.28      8.08 o
   5  12   4      100.17       84.76      3.94 o
   6  12   4       60.71       58.84      3.42 o
   7  12   4       91.69       90.03      3.41 o
   8  12   4       26.88       29.19      2.73 o
   9  12   4       61.21       66.90      3.82 o
 -10  13   4       32.07       40.00      4.34 o
  -9  13   4      134.49      136.21     10.08 o
  -8  13   4       88.04       85.77      3.80 o
  -7  13   4      101.01       94.93      3.21 o
  -6  13   4       24.12       28.39      1.79 o
  -5  13   4        0.34        0.93      0.89 o
  -4  13   4      151.86      155.20      4.18 o
  -3  13   4      134.34      121.61      2.56 o
  -2  13   4        8.65       14.37      1.30 o
  -1  13   4       61.66       60.60      2.18 o
   0  13   4       31.65       33.60      1.25 o
   1  13   4        0.87        1.75      0.79 o
   2  13   4       73.27       77.94      2.21 o
   3  13   4      166.17      160.59      3.13 o
   4  13   4      228.91      205.66      4.13 o
   5  13   4       41.95       34.23      2.10 o
   6  13   4        6.24        8.22      1.99 o
   7  13   4       15.16       10.34      2.75 o
   8  13   4        0.95        0.31      1.70 o
   9  13   4        4.78        6.17      2.14 o
  -9  14   4        3.91        4.39      3.22 o
  -8  14   4       29.70       24.92      2.35 o
  -7  14   4       48.27       54.30      2.31 o
  -6  14   4       17.95       16.69      2.60 o
  -5  14   4        0.00        0.46      1.30 o
  -4  14   4      424.23      436.01      7.65 o
  -3  14   4      133.28      137.13      4.81 o
  -2  14   4      358.44      360.54      7.24 o
  -1  14   4      243.60      208.19      4.79 o
   0  14   4      278.31      299.37      5.59 o
   1  14   4       44.20       42.97      1.79 o
   2  14   4      823.98      774.98     13.73 o
   3  14   4       16.41       15.70      1.30 o
   4  14   4        0.00       -0.45      1.18 o
   5  14   4      144.12      145.22      4.23 o
   6  14   4      226.87      225.23      6.47 o
   7  14   4        0.27        0.50      2.06 o
   8  14   4        0.27       -1.02      2.59 o
   9  14   4       41.12       38.18      4.24 o
  -9  15   4       12.92       11.98      3.97 o
  -8  15   4        0.24        0.28      3.37 o
  -7  15   4      111.81      124.69      7.64 o
  -6  15   4       46.34       38.77      4.31 o
  -5  15   4       25.89       27.18      5.45 o
  -4  15   4       87.54       86.76      3.51 o
  -3  15   4       79.11       89.68      4.52 o
  -2  15   4      481.49      448.97      8.67 o
  -1  15   4       56.42       57.53      3.56 o
   0  15   4      568.59      549.53     10.08 o
   1  15   4      149.51      143.86      3.88 o
   2  15   4      211.85      237.95      5.93 o
   3  15   4       40.80       39.24      1.88 o
   4  15   4        1.48        1.24      1.26 o
   5  15   4       14.67       14.96      2.30 o
   6  15   4       35.46       33.46      2.86 o
   7  15   4       31.77       32.64      3.06 o
   8  15   4       10.62        7.42      2.94 o
  -9  16   4       11.98       13.49      3.95 o
  -8  16   4        8.00        3.30      2.33 o
  -7  16   4        1.28       -0.69      2.07 o
  -6  16   4        0.07       -1.85      1.85 o
  -5  16   4        9.18        7.23      1.54 o
  -4  16   4       34.74       46.63      3.56 o
  -3  16   4       21.01       21.02      2.33 o
  -2  16   4      277.93      253.30      5.78 o
  -1  16   4      154.92      151.91      6.09 o
   0  16   4        4.73        9.80      1.40 o
   1  16   4      478.65      459.87      8.90 o
   2  16   4      405.77      397.97      7.58 o
   3  16   4      157.08      141.00      3.02 o
   4  16   4      125.72      120.39      3.59 o
   5  16   4       71.46       67.45      3.55 o
   6  16   4        2.57        3.85      1.91 o
   7  16   4       40.38       35.21      3.19 o
   8  16   4        1.89        1.15      2.65 o
  -9  17   4        2.36        2.10      3.35 o
  -8  17   4        0.07        1.91      2.25 o
  -7  17   4       12.82       13.95      2.61 o
  -6  17   4       11.37       16.01      2.40 o
  -5  17   4        8.30        5.66      1.50 o
  -4  17   4      351.41      343.88      7.81 o
  -3  17   4      209.97      221.44      5.73 o
  -2  17   4     1393.16     1390.66     23.05 o
  -1  17   4       35.57       42.70      2.23 o
   0  17   4      223.26      212.95      5.03 o
   1  17   4      388.18      366.36      7.49 o
   2  17   4       73.74       67.35      2.85 o
   3  17   4       73.96       69.04      2.07 o
   4  17   4       47.82       46.81      2.05 o
   5  17   4       66.58       59.69      2.79 o
   6  17   4        0.18       -1.08      1.80 o
   7  17   4        0.56        0.99      2.01 o
   8  17   4        2.50        1.05      2.92 o
  -8  18   4        0.32        4.46      3.21 o
  -7  18   4        0.03       -1.64      2.09 o
  -6  18   4       41.36       44.98      2.57 o
  -5  18   4        0.57        2.41      2.11 o
  -4  18   4        6.66        8.00      1.86 o
  -3  18   4        2.25        4.92      1.61 o
  -2  18   4       87.79       84.53      4.33 o
  -1  18   4      322.18      329.88      6.95 o
   0  18   4        8.56       11.64      1.48 o
   1  18   4        5.99        6.03      1.35 o
   2  18   4      110.03      109.07      5.35 o
   3  18   4       60.57       54.03      2.68 o
   4  18   4        3.56        3.80      1.22 o
   5  18   4        4.48        3.02      1.53 o
   6  18   4       18.29       13.86      2.38 o
   7  18   4        0.93       -0.64      1.98 o
  -8  19   4        5.31        3.19      2.40 o
  -7  19   4       14.70       14.15      2.53 o
  -6  19   4       19.66       14.19      3.30 o
  -5  19   4       18.97       25.73      2.98 o
  -4  19   4       64.05       60.28      5.27 o
  -3  19   4        7.35        6.78      1.73 o
  -2  19   4       24.85       21.64      1.79 o
  -1  19   4       53.69       47.47      3.49 o
   0  19   4       99.22       96.95      3.21 o
   1  19   4       43.02       37.38      2.13 o
   2  19   4      205.16      190.22      5.05 o
   3  19   4       12.19        9.73      1.71 o
   4  19   4        3.80        6.52      1.34 o
   5  19   4        3.99        5.02      1.64 o
   6  19   4        1.26        1.09      2.04 o
   7  19   4        8.36        8.53      2.39 o
  -7  20   4        9.55       10.31      3.50 o
  -6  20   4       44.37       51.94      8.22 o
  -5  20   4        1.64       -0.54      2.10 o
  -4  20   4        2.84        3.72      2.14 o
  -3  20   4       89.64       81.39      3.62 o
  -2  20   4        0.81        0.22      1.18 o
  -1  20   4        9.20        5.55      2.16 o
   0  20   4        8.76        4.74      1.51 o
   1  20   4        5.11        5.35      1.38 o
   2  20   4       39.41       42.05      2.43 o
   3  20   4       20.95       18.35      4.39 o
   4  20   4       28.01       17.47      2.13 o
   5  20   4       20.86       20.79      1.95 o
   6  20   4        1.47       -0.05      1.95 o
   7  20   4        3.36        3.08      2.59 o
  -7  21   4       16.73       16.83      3.76 o
  -6  21   4       34.94       49.14      4.98 o
  -5  21   4       46.86       43.19      4.25 o
  -4  21   4       19.09        5.09      2.29 o
  -3  21   4        5.40        2.42      1.80 o
  -2  21   4       17.43       11.06      1.60 o
  -1  21   4       11.58        9.42      1.57 o
   0  21   4      136.76      144.76      4.40 o
   1  21   4        6.03        2.83      1.35 o
   2  21   4       57.83       59.84      3.32 o
   3  21   4       21.94       23.56      2.09 o
   4  21   4       48.26       56.78      3.05 o
   5  21   4        6.64        6.60      2.04 o
   6  21   4        1.19        3.25      1.93 o
  -6  22   4       34.16       27.82      4.24 o
  -5  22   4        0.77       -1.67      2.32 o
  -4  22   4       29.16       42.92      3.64 o
  -3  22   4        1.83        1.48      1.91 o
  -2  22   4        8.88       10.83      1.64 o
  -1  22   4        0.05        1.19      1.34 o
   0  22   4        3.84        4.64      1.41 o
   1  22   4       26.62       31.76      2.15 o
   2  22   4       33.32       44.98      2.96 o
   3  22   4       11.71        5.79      1.70 o
   4  22   4        0.53        0.13      1.74 o
   5  22   4       23.75       28.84      2.77 o
   6  22   4        0.41       -1.45      2.80 o
  -6  23   4        2.28       -0.04      3.00 o
  -5  23   4       40.90       42.49      4.60 o
  -4  23   4       29.79       29.51      3.43 o
  -3  23   4        3.00        0.84      1.76 o
  -2  23   4       19.83       23.33      2.13 o
  -1  23   4       75.45       81.83      3.35 o
   0  23   4        0.44       -0.97      1.48 o
   1  23   4        0.42       -0.87      1.71 o
   2  23   4        2.38        3.15      1.77 o
   3  23   4       93.15      106.24      3.90 o
   4  23   4       96.64      104.30      4.26 o
   5  23   4       11.67       17.59      3.06 o
  -5  24   4        0.91       -1.66      2.85 o
  -4  24   4       60.05       79.38      4.90 o
  -3  24   4       35.97       49.78      5.23 o
  -2  24   4       35.92       50.08      2.80 o
  -1  24   4       33.90       35.74      3.52 o
   0  24   4        6.57        7.73      1.76 o
   1  24   4        0.45        1.05      1.95 o
   2  24   4        4.03        5.56      1.95 o
   3  24   4        1.22        2.08      1.70 o
   4  24   4        1.82        4.36      1.98 o
  -4  25   4       20.92       19.93      3.87 o
  -3  25   4        0.00       -2.16      2.41 o
  -2  25   4       57.76       71.47      3.41 o
  -1  25   4      101.97      121.56      4.22 o
   0  25   4       10.60       11.99      2.11 o
   1  25   4       13.63       18.85      2.34 o
   2  25   4       30.92       34.68      7.07 o
   3  25   4       15.05       13.87      2.09 o
  -3  26   4        0.00        0.48      3.37 o
  -2  26   4       36.66       47.36      3.81 o
  -1  26   4        1.79        4.66      2.01 o
   0  26   4        2.26        6.30      1.90 o
   1  26   4        6.26       11.18      2.80 o
   2  26   4        1.92        2.80      2.05 o
 -11   1   5        0.37       -2.09      2.64 o
 -10   1   5      141.18      150.20      6.47 o
  -9   1   5        0.05       -2.31      2.31 o
  -8   1   5       73.05       72.24      3.29 o
  -7   1   5       36.61       34.96      2.35 o
  -6   1   5        5.27        6.82      1.45 o
  -5   1   5      390.14      422.93      5.94 o
  -4   1   5       70.93       66.78      2.24 o
  -3   1   5        0.11       -0.35      0.96 o
  -2   1   5       52.57       64.79      1.84 o
  -1   1   5      130.34      115.79      2.27 o
   0   1   5      824.96      918.74     10.53 o
   1   1   5      497.45      501.05      6.01 o
   2   1   5       18.44       27.76      1.74 o
   3   1   5      455.03      528.61      6.89 o
   4   1   5      131.89      140.09      3.44 o
   5   1   5      150.16      171.46      3.87 o
   6   1   5       12.47        9.52      1.79 o
   7   1   5      304.17      307.46      6.70 o
   8   1   5        1.23       -0.02      2.23 o
   9   1   5       63.01       63.24      6.02 o
  10   1   5        0.01        3.51      2.94 o
 -11   2   5        2.16        2.99      3.15 o
 -10   2   5        0.63        1.30      3.01 o
  -9   2   5        0.36        0.28      2.39 o
  -8   2   5        9.16       12.48      2.31 o
  -7   2   5       93.48      107.49      3.68 o
  -6   2   5       62.37       56.00      1.97 o
  -5   2   5      226.69      253.64      4.57 o
  -4   2   5      327.73      309.19      4.81 o
  -3   2   5        0.00        0.57      0.85 o
  -2   2   5        9.07        9.49      1.01 o
  -1   2   5      149.31      156.73      2.89 o
   0   2   5     1363.28     1514.48     16.56 o
   1   2   5     2093.58     2412.45     23.19 o
   2   2   5     2986.68     3159.01     30.11 o
   3   2   5        0.02       -0.79      0.79 o
   4   2   5        0.55        0.62      0.79 o
   5   2   5       42.93       43.24      1.87 o
   6   2   5      145.52      155.47      4.37 o
   7   2   5      193.99      206.04      5.32 o
   8   2   5       27.04       21.38      2.70 o
   9   2   5       22.52       19.93      3.43 o
  10   2   5        3.43       -0.01      3.31 o
 -11   3   5        0.37        3.87      3.51 o
 -10   3   5        3.86        2.40      2.64 o
  -9   3   5       19.28       16.03      2.57 o
  -8   3   5      311.49      280.98      7.03 o
  -7   3   5        7.02       13.26      1.87 o
  -6   3   5      424.93      421.77      6.74 o
  -5   3   5      448.40      478.85      6.81 o
  -4   3   5      185.92      196.29      4.24 o
  -3   3   5       67.07       72.09      2.40 o
  -2   3   5        3.06        1.19      0.55 o
  -1   3   5      374.47      362.42      5.49 o
   0   3   5     1057.54     1195.03     12.05 o
   1   3   5      128.60      125.31      2.21 o
   2   3   5      198.32      226.21      3.26 o
   3   3   5       32.73       34.22      1.44 o
   4   3   5       53.80       46.83      1.78 o
   5   3   5       11.94       12.07      1.32 o
   6   3   5        3.89        5.22      1.60 o
   7   3   5       15.39       19.06      2.46 o
   8   3   5       20.92       13.22      2.47 o
   9   3   5        5.74        7.57      6.39 o
  10   3   5        5.17        8.04      3.84 o
 -11   4   5        0.08       -2.11      3.35 o
 -10   4   5       30.26       26.19      3.68 o
  -9   4   5        0.03       -1.94      1.94 o
  -8   4   5       24.63       20.50      2.47 o
  -7   4   5      343.35      321.75      6.60 o
  -6   4   5       21.87       25.56      1.60 o
  -5   4   5       13.76       16.33      1.40 o
  -4   4   5      228.58      248.49      4.56 o
  -3   4   5      804.39      915.23     12.11 o
  -2   4   5       59.43       56.81      1.75 o
  -1   4   5       34.67       32.63      1.82 o
   0   4   5      147.08      160.58      2.75 o
   1   4   5      249.44      312.66      4.15 o
   2   4   5      241.46      302.99      3.95 o
   3   4   5      125.05      115.06      2.30 o
   4   4   5       17.30        9.70      1.10 o
   5   4   5        0.67        0.63      0.98 o
   6   4   5      319.38      326.37      6.16 o
   7   4   5      173.62      175.02      5.42 o
   8   4   5       95.01       93.61      4.85 o
   9   4   5       42.07       34.67      5.66 o
  10   4   5       27.66       33.77      5.48 o
 -11   5   5        0.06        5.77      5.55 o
 -10   5   5        0.21        2.19      3.23 o
  -9   5   5        0.87       -0.35      2.01 o
  -8   5   5        3.69        4.81      1.97 o
  -7   5   5       38.09       41.55      2.43 o
  -6   5   5       39.84       43.83      3.07 o
  -5   5   5      126.96      128.37      2.89 o
  -4   5   5      719.70      703.17      9.13 o
  -3   5   5      175.93      188.32      3.16 o
  -2   5   5     2241.89     2537.76     25.68 o
  -1   5   5     1824.28     2096.67     22.47 o
   0   5   5      839.92      939.61     10.70 o
   1   5   5        0.07       -0.19      0.54 o
   2   5   5     1009.84     1096.52     12.45 o
   3   5   5        1.69        3.81      0.76 o
   4   5   5      195.06      188.58      3.29 o
   5   5   5      149.45      154.20      3.29 o
   6   5   5      335.30      310.64      5.64 o
   7   5   5      230.93      244.08      6.45 o
   8   5   5      156.93      166.79      6.76 o
   9   5   5       14.30       16.01      3.09 o
  10   5   5        0.00        1.71      3.80 o
 -11   6   5       59.48       69.38      6.38 o
 -10   6   5       72.16       77.41      5.60 o
  -9   6   5        2.53       -0.66      2.03 o
  -8   6   5       22.17       20.26      3.38 o
  -7   6   5        8.28        6.02      1.72 o
  -6   6   5      258.92      243.02      4.69 o
  -5   6   5       18.34       19.72      1.30 o
  -4   6   5       63.55       77.71      1.93 o
  -3   6   5        0.13        0.54      0.72 o
  -2   6   5      514.56      519.66      6.17 o
  -1   6   5      200.05      211.71      3.12 o
   0   6   5      744.05      855.82      9.34 o
   1   6   5      280.02      311.02      4.13 o
   2   6   5       40.92       43.66      1.46 o
   3   6   5       70.11       74.38      1.87 o
   4   6   5       16.17       15.41      1.24 o
   5   6   5      229.84      228.73      4.70 o
   6   6   5       81.19       95.26      3.23 o
   7   6   5       12.60        6.94      2.31 o
   8   6   5        0.13       -0.88      2.15 o
   9   6   5        0.18       -1.95      2.21 o
  10   6   5       12.77       16.32      4.10 o
 -11   7   5       15.89       21.91      5.71 o
 -10   7   5        6.22        5.91      3.26 o
  -9   7   5        2.18        1.51      2.33 o
  -8   7   5       87.74       68.24      3.90 o
  -7   7   5       48.48       50.15      2.47 o
  -6   7   5       39.40       41.55      2.03 o
  -5   7   5       31.40       28.67      1.44 o
  -4   7   5      151.82      170.52      2.90 o
  -3   7   5      637.05      581.84      6.84 o
  -2   7   5      117.31      108.91      2.19 o
  -1   7   5      437.38      496.62      5.89 o
   0   7   5       41.04       33.65      1.24 o
   1   7   5      874.11      939.95     10.02 o
   2   7   5      163.91      137.11      2.50 o
   3   7   5      129.12      135.34      2.66 o
   4   7   5       60.37       59.64      1.84 o
   5   7   5      388.62      372.10      5.61 o
   6   7   5        4.64        3.82      1.71 o
   7   7   5       44.88       35.90      3.16 o
   8   7   5       47.14       61.48      3.98 o
   9   7   5        0.31       -2.10      2.28 o
  10   7   5        1.68        7.14      4.04 o
 -10   8   5        7.41        6.63      2.67 o
  -9   8   5        0.03        1.86      2.30 o
  -8   8   5       23.28       22.90      2.78 o
  -7   8   5      258.92      245.73      5.58 o
  -6   8   5       30.88       23.65      1.91 o
  -5   8   5        0.09        0.05      0.92 o
  -4   8   5       31.33       32.53      1.39 o
  -3   8   5      462.29      413.83      7.89 o
  -2   8   5       97.17      102.27      2.30 o
  -1   8   5      200.84      213.91      3.25 o
   0   8   5        6.42        5.11      0.76 o
   1   8   5       75.89       64.48      1.71 o
   2   8   5       73.67       68.84      1.60 o
   3   8   5       27.95       37.57      1.41 o
   4   8   5      383.74      350.86      4.90 o
   5   8   5      162.05      142.63      3.32 o
   6   8   5       10.77        8.81      1.80 o
   7   8   5       61.31       50.93      3.45 o
   8   8   5       15.34       16.24      2.84 o
   9   8   5        6.78        2.75      2.54 o
 -10   9   5       11.84       12.28      2.97 o
  -9   9   5      141.09      137.14      5.54 o
  -8   9   5       23.93       36.61      3.17 o
  -7   9   5        0.96        2.06      1.61 o
  -6   9   5      193.02      179.95      4.34 o
  -5   9   5       42.16       42.91      1.71 o
  -4   9   5       34.99       36.10      1.60 o
  -3   9   5       63.61       71.82      1.87 o
  -2   9   5      123.57      109.15      3.05 o
  -1   9   5       52.62       55.75      1.51 o
   0   9   5      686.09      645.98      8.37 o
   1   9   5      122.67      138.05      2.50 o
   2   9   5        7.75        9.37      0.89 o
   3   9   5      175.16      151.27      2.63 o
   4   9   5      112.54       93.73      2.24 o
   5   9   5      369.72      368.47      6.25 o
   6   9   5      141.15      140.01      4.16 o
   7   9   5        2.92        0.65      1.79 o
   8   9   5        6.83        7.85      2.55 o
   9   9   5       25.40       18.19      3.07 o
 -10  10   5       16.64       31.19      3.91 o
  -9  10   5        3.50        8.50      2.89 o
  -8  10   5        2.61        6.15      3.11 o
  -7  10   5       13.70       15.93      2.00 o
  -6  10   5      284.18      271.12      6.05 o
  -5  10   5       14.75       12.63      1.33 o
  -4  10   5       39.54       38.32      1.53 o
  -3  10   5       82.76       75.75      1.95 o
  -2  10   5       72.20       96.40      2.07 o
  -1  10   5      192.75      183.15      3.11 o
   0  10   5      136.07      158.17      2.52 o
   1  10   5      117.16      117.39      2.19 o
   2  10   5       89.50      105.02      2.14 o
   3  10   5       22.95       27.28      1.23 o
   4  10   5        0.07        0.89      0.93 o
   5  10   5      366.06      356.66      6.03 o
   6  10   5        0.09        0.40      1.50 o
   7  10   5      138.30      133.49      4.59 o
   8  10   5      123.83      128.67      5.34 o
   9  10   5       20.81       21.90      5.37 o
 -10  11   5        2.40        2.39      2.78 o
  -9  11   5      193.28      190.53     16.88 o
  -8  11   5       17.40       10.62      2.77 o
  -7  11   5        0.05       -1.05      1.49 o
  -6  11   5       49.68       62.36      2.85 o
  -5  11   5       45.02       46.78      1.99 o
  -4  11   5      793.04      770.14      9.34 o
  -3  11   5       36.81       38.14      1.65 o
  -2  11   5       84.99      103.66      2.11 o
  -1  11   5      486.14      457.02      5.44 o
   0  11   5      698.56      738.14      8.67 o
   1  11   5      135.24      125.78      2.65 o
   2  11   5       18.45       20.14      1.25 o
   3  11   5      643.15      639.00      8.24 o
   4  11   5      127.53      121.76      2.91 o
   5  11   5       24.66       18.97      1.49 o
   6  11   5       33.11       40.63      3.25 o
   7  11   5        1.50        2.30      1.79 o
   8  11   5       31.07       38.04      3.33 o
   9  11   5       44.60       53.17      3.80 o
 -10  12   5        8.42        3.50      2.83 o
  -9  12   5      137.79      127.85      7.73 o
  -8  12   5       83.43       83.71      4.64 o
  -7  12   5        2.91       -0.05      1.71 o
  -6  12   5       34.83       37.60      2.46 o
  -5  12   5       67.80       58.10      2.46 o
  -4  12   5      339.20      328.32      4.97 o
  -3  12   5        0.44        0.78      0.78 o
  -2  12   5       50.41       46.81      1.44 o
  -1  12   5      140.75      147.44      2.79 o
   0  12   5       21.68       23.93      1.48 o
   1  12   5       53.09       51.77      1.86 o
   2  12   5       29.35       34.78      1.62 o
   3  12   5      108.41      105.70      3.21 o
   4  12   5       43.53       54.76      3.04 o
   5  12   5       24.24       22.05      1.35 o
   6  12   5       43.38       42.70      2.02 o
   7  12   5        2.37        4.57      1.98 o
   8  12   5        1.47        3.13      2.22 o
   9  12   5       33.52       36.07      5.34 o
 -10  13   5        0.00        5.52      4.92 o
  -9  13   5       68.78       71.14      4.59 o
  -8  13   5       39.89       31.17      2.72 o
  -7  13   5        0.23       -0.11      1.68 o
  -6  13   5       10.24        9.49      1.53 o
  -5  13   5       66.46       59.58      2.39 o
  -4  13   5      205.05      203.60      3.70 o
  -3  13   5      201.36      193.97      3.40 o
  -2  13   5      123.93      122.51      2.54 o
  -1  13   5      345.86      339.34      5.72 o
   0  13   5       11.55       14.32      1.18 o
   1  13   5      496.62      474.92      7.58 o
   2  13   5        3.48        4.35      1.13 o
   3  13   5       53.95       57.09      2.03 o
   4  13   5      433.06      407.56      7.32 o
   5  13   5      112.32      111.58      3.89 o
   6  13   5        0.47        0.34      1.88 o
   7  13   5        4.47        5.26      1.49 o
   8  13   5       25.88       24.40      5.75 o
   9  13   5        3.36       -1.52      5.57 o
  -9  14   5       43.23       39.66      3.65 o
  -8  14   5       50.04       43.72      2.95 o
  -7  14   5       21.42       17.99      2.16 o
  -6  14   5       41.56       42.53      2.09 o
  -5  14   5        2.55        2.88      1.12 o
  -4  14   5       17.35       21.64      1.24 o
  -3  14   5       13.97        9.33      0.94 o
  -2  14   5        0.13        1.23      0.94 o
  -1  14   5       11.94        8.39      1.02 o
   0  14   5      131.62      139.59      3.43 o
   1  14   5       12.15       15.31      1.35 o
   2  14   5       70.13       66.38      2.19 o
   3  14   5        6.44        7.92      1.25 o
   4  14   5        0.01        2.33      1.46 o
   5  14   5       31.22       31.35      2.38 o
   6  14   5        8.11        6.28      2.43 o
   7  14   5       17.06       24.16      2.96 o
   8  14   5       33.67       40.88      4.23 o
  -9  15   5       62.26       71.03      3.99 o
  -8  15   5       24.98       30.91      3.06 o
  -7  15   5        4.54        5.85      1.53 o
  -6  15   5       17.62       24.01      2.89 o
  -5  15   5        4.04        4.10      1.66 o
  -4  15   5        6.33       10.35      1.36 o
  -3  15   5      192.41      186.85      6.34 o
  -2  15   5      412.79      393.31      8.16 o
  -1  15   5       12.61       12.44      1.78 o
   0  15   5        2.04        1.16      1.10 o
   1  15   5       20.93       26.57      1.53 o
   2  15   5      211.22      213.77      5.34 o
   3  15   5       56.21       54.72      2.26 o
   4  15   5      103.73      119.82      3.82 o
   5  15   5       17.56       18.80      2.12 o
   6  15   5       32.24       32.32      2.97 o
   7  15   5       40.92       40.18      3.47 o
   8  15   5       17.48       20.67      3.66 o
  -9  16   5        0.40        3.86      3.67 o
  -8  16   5        6.60        1.16      2.43 o
  -7  16   5       11.18       14.24      2.70 o
  -6  16   5       56.91       62.19      3.73 o
  -5  16   5      112.67      118.38      7.20 o
  -4  16   5      310.98      307.09      8.41 o
  -3  16   5       17.54       29.88      2.66 o
  -2  16   5        1.51        3.50      2.02 o
  -1  16   5      496.26      466.00      9.28 o
   0  16   5     1010.00      996.00     17.32 o
   1  16   5       18.36       13.95      1.51 o
   2  16   5      158.87      158.36      4.04 o
   3  16   5       12.65        9.67      1.51 o
   4  16   5      134.71      129.56      3.97 o
   5  16   5       25.28       26.47      2.29 o
   6  16   5       31.18       25.87      2.82 o
   7  16   5        6.55       11.62      2.60 o
   8  16   5        1.39       -2.71      2.71 o
  -8  17   5       13.55       15.88      2.95 o
  -7  17   5       13.63       10.40      2.61 o
  -6  17   5       36.18       39.45      3.10 o
  -5  17   5        2.86       10.26      1.69 o
  -4  17   5        5.67       10.32      2.84 o
  -3  17   5       25.18       25.48      2.55 o
  -2  17   5       19.97       24.16      2.10 o
  -1  17   5        3.90        4.79      1.51 o
   0  17   5       89.89       87.72      3.33 o
   1  17   5       31.82       32.98      2.56 o
   2  17   5       33.97       27.59      2.29 o
   3  17   5      347.53      350.07      6.17 o
   4  17   5      130.52      127.34      3.95 o
   5  17   5       37.77       33.94      2.87 o
   6  17   5       73.38       73.61      3.97 o
   7  17   5       10.58       13.31      2.63 o
  -8  18   5        0.02       -0.16      2.65 o
  -7  18   5       26.38       20.67      2.88 o
  -6  18   5       17.72       22.50      2.54 o
  -5  18   5        8.38       11.83      3.14 o
  -4  18   5      110.14       94.10      6.92 o
  -3  18   5       35.35       46.70      3.15 o
  -2  18   5       19.89       11.91      1.80 o
  -1  18   5      366.27      347.48      7.55 o
   0  18   5      279.33      256.22      6.13 o
   1  18   5      186.86      176.52      4.93 o
   2  18   5       87.12       87.31      4.06 o
   3  18   5       95.51       89.49      2.69 o
   4  18   5       14.24       12.67      1.80 o
   5  18   5        1.30        0.94      1.83 o
   6  18   5        1.36       -0.14      2.02 o
   7  18   5       11.42        5.96      2.44 o
  -8  19   5        0.02        1.17      4.31 o
  -7  19   5       11.75       15.82      2.64 o
  -6  19   5        8.82        2.69      5.71 o
  -5  19   5       13.59       14.20      3.18 o
  -4  19   5        8.99        6.92      2.93 o
  -3  19   5       62.94       52.79      3.73 o
  -2  19   5        9.14        2.28      1.50 o
  -1  19   5      274.13      267.04      6.35 o
   0  19   5       10.53        6.58      1.62 o
   1  19   5       24.75       21.03      2.31 o
   2  19   5       20.56       26.20      2.86 o
   3  19   5        8.07        9.62      2.32 o
   4  19   5       32.32       29.08      2.65 o
   5  19   5        0.08       -1.78      1.78 o
   6  19   5       18.90       20.57      2.70 o
   7  19   5        0.21        0.80      2.60 o
  -7  20   5        8.57       10.66      5.02 o
  -6  20   5       14.38       20.82      5.65 o
  -5  20   5       40.52       60.86      5.07 o
  -4  20   5        1.14       -2.67      2.67 o
  -3  20   5      111.32      115.99      4.85 o
  -2  20   5       11.77       16.22      2.04 o
  -1  20   5        0.01       -0.26      1.39 o
   0  20   5       94.06       92.24      3.56 o
   1  20   5      413.89      394.74     11.34 o
   2  20   5       25.99       17.45      2.99 o
   3  20   5       52.68       61.52      3.13 o
   4  20   5        0.05        1.19      1.72 o
   5  20   5       18.32       21.28      2.50 o
   6  20   5       19.71       22.01      2.79 o
  -7  21   5       18.63       27.75      6.28 o
  -6  21   5       13.45       23.37      4.07 o
  -5  21   5       21.11       34.40      9.54 o
  -4  21   5       18.40       14.11      3.36 o
  -3  21   5        0.73        0.40      5.22 o
  -2  21   5       23.94       24.84      2.91 o
  -1  21   5        7.70        4.56      1.53 o
   0  21   5       22.47       20.51      2.32 o
   1  21   5        9.76        8.95      2.07 o
   2  21   5        0.00       -1.44      1.74 o
   3  21   5       33.85       39.57      2.71 o
   4  21   5       15.22       19.81      2.47 o
   5  21   5        1.18        3.03      2.44 o
   6  21   5        7.61       10.80      3.53 o
  -6  22   5        3.94        5.48      3.30 o
  -5  22   5       44.15       42.15      4.87 o
  -4  22   5        9.41       15.07      4.19 o
  -3  22   5        4.63        3.87      2.78 o
  -2  22   5        0.06       -1.44      1.44 o
  -1  22   5        0.34       -1.47      1.47 o
   0  22   5       45.29       52.36      3.31 o
   1  22   5        2.36        3.06      2.29 o
   2  22   5        4.32        8.99      2.17 o
   3  22   5        8.61        9.45      2.06 o
   4  22   5       24.75       22.45      3.78 o
   5  22   5        3.54        2.63      2.50 o
  -5  23   5        5.43        6.99      6.27 o
  -4  23   5       30.94       28.52      4.03 o
  -3  23   5        3.88        7.10      3.05 o
  -2  23   5        4.60        3.50      2.12 o
  -1  23   5       13.58       14.38      2.33 o
   0  23   5        4.75       -1.24      1.67 o
   1  23   5       57.52       55.52      3.61 o
   2  23   5       26.00       33.65      3.14 o
   3  23   5       21.86       29.71      2.64 o
   4  23   5        0.02       -0.79      1.81 o
  -4  24   5       26.80       32.23      4.45 o
  -3  24   5       37.20       39.76      4.54 o
  -2  24   5        0.46        3.73      2.85 o
  -1  24   5        2.32        7.01      3.05 o
   0  24   5        1.31        2.92      2.21 o
   1  24   5        5.18        6.27      2.15 o
   2  24   5       44.65       63.85      3.58 o
   3  24   5       20.77       19.85      2.51 o
  -3  25   5        3.12        4.84      5.32 o
  -2  25   5       18.95       23.91      3.97 o
  -1  25   5       11.61       14.25      2.51 o
   0  25   5        8.08       10.36      2.35 o
   1  25   5        0.19       -0.66      2.03 o
   2  25   5        8.45       12.21      2.29 o
  -1  26   5       11.69       20.76      5.02 o
   0  26   5        5.68        5.59      2.59 o
 -11   0   6        0.85        0.36      4.16 o
 -10   0   6        7.72        1.08      3.67 o
  -9   0   6      154.13      152.83      8.98 o
  -8   0   6      165.84      157.77     11.45 o
  -7   0   6      299.26      307.09      9.31 o
  -6   0   6      241.77      233.85      7.51 o
  -5   0   6      104.42      105.30      4.63 o
  -4   0   6       44.13       45.34      6.43 o
  -3   0   6      999.54     1019.69     20.86 o
  -2   0   6     3928.17     4176.03     76.87 o
  -1   0   6     1765.73     1801.51     26.40 o
   0   0   6      847.48      975.99     15.21 o
   1   0   6      417.03      492.66      8.67 o
   2   0   6        8.91        9.81      1.55 o
   3   0   6      247.81      214.39      7.29 o
   4   0   6      253.39      288.45      7.43 o
   5   0   6     1308.42     1237.06     22.42 o
   6   0   6      938.58      957.37     21.27 o
   7   0   6      194.00      178.58      9.48 o
   8   0   6       14.79       10.84      4.11 o
   9   0   6       58.81       59.63      6.52 o
  10   0   6        7.20        5.42      6.61 o
 -11   1   6        0.47        0.90      2.94 o
 -10   1   6        1.00       -0.61      2.67 o
  -9   1   6        2.77        3.38      2.69 o
  -8   1   6       53.23       48.38      3.32 o
  -7   1   6       75.46       82.35      3.33 o
  -6   1   6      524.35      527.21      8.13 o
  -5   1   6       13.69       13.96      1.39 o
  -4   1   6       26.78       34.25      1.93 o
  -3   1   6        0.32        0.20      1.00 o
  -2   1   6       96.53       90.76      2.58 o
  -1   1   6       11.01       22.68      1.21 o
   0   1   6      603.93      593.54      7.47 o
   1   1   6       37.49       29.75      1.37 o
   2   1   6        1.59        1.73      0.65 o
   3   1   6        1.64        2.38      0.79 o
   4   1   6       84.57       77.99      2.29 o
   5   1   6       65.67       64.88      2.21 o
   6   1   6       25.75       28.40      2.41 o
   7   1   6        4.40        3.69      2.04 o
   8   1   6        4.85        2.94      2.58 o
   9   1   6        8.15       10.87      3.24 o
  10   1   6        0.05        1.06      3.85 o
 -11   2   6       15.98       17.36      4.18 o
 -10   2   6        0.64        7.67      3.04 o
  -9   2   6       54.68       55.97      4.29 o
  -8   2   6       20.85       20.36      2.59 o
  -7   2   6        0.06        0.68      1.59 o
  -6   2   6       43.69       50.28      2.12 o
  -5   2   6      298.10      311.55      5.45 o
  -4   2   6        1.44        2.66      1.06 o
  -3   2   6       51.00       65.16      2.87 o
  -2   2   6        9.38       15.74      1.21 o
  -1   2   6      349.50      410.52      6.37 o
   0   2   6       44.79       67.25      2.04 o
   1   2   6      394.08      390.70      5.15 o
   2   2   6       82.51       62.02      1.93 o
   3   2   6      333.61      341.31      5.14 o
   4   2   6       49.05       42.05      1.79 o
   5   2   6      184.28      193.45      3.95 o
   6   2   6      199.64      207.26      4.89 o
   7   2   6      100.33       90.97      4.17 o
   8   2   6       20.87       22.89      3.34 o
   9   2   6        0.03       -3.92      3.92 o
 -11   3   6        1.98       11.21      3.95 o
 -10   3   6       32.23       39.58      5.05 o
  -9   3   6        0.50        1.54      2.56 o
  -8   3   6       13.39       16.20      2.50 o
  -7   3   6       10.44       14.20      2.69 o
  -6   3   6      209.14      212.31      4.37 o
  -5   3   6       98.04       94.92      2.76 o
  -4   3   6        0.73        0.45      0.92 o
  -3   3   6        3.93       11.16      1.43 o
  -2   3   6      437.13      392.98     10.26 o
  -1   3   6       86.61       78.31      2.18 o
   0   3   6      126.43      145.87      2.80 o
   1   3   6      509.42      520.81      6.42 o
   2   3   6       34.27       49.09      1.65 o
   3   3   6       12.37       12.27      1.16 o
   4   3   6        0.28        0.58      0.95 o
   5   3   6       39.33       33.75      2.08 o
   6   3   6        2.35        0.59      1.64 o
   7   3   6        5.36        0.61      1.80 o
   8   3   6        0.19       -1.89      1.94 o
   9   3   6        0.24        0.51      3.15 o
 -11   4   6        1.19        0.41      3.44 o
 -10   4   6       45.50       54.46      5.21 o
  -9   4   6       14.99       15.15      3.06 o
  -8   4   6        9.61        6.67      2.17 o
  -7   4   6        0.24        1.70      1.79 o
  -6   4   6       75.81       66.56      3.35 o
  -5   4   6      241.07      251.05      4.97 o
  -4   4   6      565.33      542.70      8.12 o
  -3   4   6       13.42       15.15      1.25 o
  -2   4   6      212.20      198.09      6.67 o
  -1   4   6       10.76       17.27      1.31 o
   0   4   6     1336.09     1445.26     17.37 o
   1   4   6      160.38      203.95      3.15 o
   2   4   6      114.76      120.72      2.37 o
   3   4   6      147.62      138.47      2.74 o
   4   4   6      466.97      499.63      6.57 o
   5   4   6        5.65        4.05      1.44 o
   6   4   6        2.53        3.50      1.73 o
   7   4   6       16.21       15.70      2.54 o
   8   4   6        4.04       11.06      2.63 o
   9   4   6       18.36       20.98      4.15 o
 -10   5   6       33.30       27.23      4.24 o
  -9   5   6        1.44        2.49      2.11 o
  -8   5   6       72.49       68.11      3.67 o
  -7   5   6      133.85      129.99      4.57 o
  -6   5   6        4.81        5.10      1.23 o
  -5   5   6       76.14       72.02      2.59 o
  -4   5   6      107.34      121.88      2.69 o
  -3   5   6        1.69        3.62      0.89 o
  -2   5   6      320.69      358.35      5.35 o
  -1   5   6       96.67       76.00      2.02 o
   0   5   6      300.39      287.53      4.05 o
   1   5   6      479.61      519.46      6.39 o
   2   5   6       23.14       28.49      1.41 o
   3   5   6        4.56        8.53      0.94 o
   4   5   6      138.22      131.56      2.89 o
   5   5   6      284.09      282.10      5.57 o
   6   5   6       27.27       34.30      2.34 o
   7   5   6        3.98       -0.02      1.96 o
   8   5   6        2.76        3.66      2.41 o
   9   5   6        5.48        1.71      3.11 o
 -10   6   6        2.03        6.86      3.42 o
  -9   6   6       20.40       21.24      3.20 o
  -8   6   6       45.54       28.94      2.79 o
  -7   6   6       14.04       20.84      2.43 o
  -6   6   6       14.14       15.49      1.76 o
  -5   6   6        3.27        1.23      1.05 o
  -4   6   6      255.52      278.57      4.36 o
  -3   6   6       30.60       24.67      1.29 o
  -2   6   6       15.62       19.01      1.18 o
  -1   6   6       53.76       47.13      1.57 o
   0   6   6      547.98      636.13      7.83 o
   1   6   6        3.69        3.35      0.89 o
   2   6   6        0.03        0.40      0.71 o
   3   6   6        2.45        0.05      0.65 o
   4   6   6      214.06      199.00      4.31 o
   5   6   6        3.63        2.14      1.52 o
   6   6   6        5.35        9.27      1.88 o
   7   6   6       44.22       39.48      3.39 o
   8   6   6       15.25       14.36      4.01 o
   9   6   6        0.11       -3.36      3.36 o
 -10   7   6       24.48       28.17      6.52 o
  -9   7   6       29.25       33.71      3.41 o
  -8   7   6        0.66        2.05      2.08 o
  -7   7   6        3.91        3.40      1.54 o
  -6   7   6      188.05      171.16      4.30 o
  -5   7   6      156.13      166.35      4.31 o
  -4   7   6       47.56       40.50      1.66 o
  -3   7   6      220.61      202.99      3.13 o
  -2   7   6       21.08       18.89      1.11 o
  -1   7   6      315.77      375.73      5.53 o
   0   7   6       10.16       15.56      1.10 o
   1   7   6      108.15      119.78      2.58 o
   2   7   6        7.03        8.23      0.98 o
   3   7   6      181.91      180.83      3.05 o
   4   7   6      129.73      129.20      2.95 o
   5   7   6       96.85       91.37      3.39 o
   6   7   6       25.90       27.62      3.35 o
   7   7   6        0.51        2.27      2.16 o
   8   7   6        2.51       -1.17      3.20 o
   9   7   6        0.11        2.08      3.19 o
 -10   8   6        0.45       -0.66      3.05 o
  -9   8   6       11.78       14.86      2.88 o
  -8   8   6       54.85       54.51      3.69 o
  -7   8   6       50.90       53.32      2.82 o
  -6   8   6      259.23      252.42      7.09 o
  -5   8   6      295.02      284.26      5.19 o
  -4   8   6        0.31        0.24      0.89 o
  -3   8   6      324.47      331.75      5.54 o
  -2   8   6       95.46      101.26      2.17 o
  -1   8   6      230.15      247.02      3.64 o
   0   8   6      155.48      158.05      2.80 o
   1   8   6      363.82      373.29      5.60 o
   2   8   6        4.31        1.94      0.82 o
   3   8   6      294.35      260.90      4.52 o
   4   8   6       53.99       55.19      1.97 o
   5   8   6      303.68      286.22      6.61 o
   6   8   6       16.83       20.23      2.33 o
   7   8   6       82.22       84.29      4.40 o
   8   8   6       58.57       56.45      4.12 o
   9   8   6       23.14       26.15      5.08 o
 -10   9   6        0.05        0.31      3.66 o
  -9   9   6       50.01       60.35      4.12 o
  -8   9   6        8.67        8.01      2.72 o
  -7   9   6        0.12        0.05      1.54 o
  -6   9   6       85.01       86.17      3.19 o
  -5   9   6       34.73       38.11      2.19 o
  -4   9   6      243.70      224.81      4.11 o
  -3   9   6      253.93      229.68      3.81 o
  -2   9   6       16.80       20.38      1.84 o
  -1   9   6        5.50        9.22      1.04 o
   0   9   6        1.23        3.88      0.99 o
   1   9   6       93.60      105.13      2.70 o
   2   9   6        2.31        3.81      0.81 o
   3   9   6      666.34      680.05      9.44 o
   4   9   6        0.41        0.21      1.12 o
   5   9   6       98.89       95.56      3.99 o
   6   9   6      149.25      149.99      4.42 o
   7   9   6       36.58       36.57      3.47 o
   8   9   6       32.82       29.45      3.86 o
   9   9   6       13.74       13.17      3.00 o
 -10  10   6        0.38       -1.59      2.53 o
  -9  10   6       37.18       35.73      3.96 o
  -8  10   6       53.88       49.92      4.09 o
  -7  10   6       13.85       19.65      2.14 o
  -6  10   6        1.69        1.81      1.55 o
  -5  10   6       27.84       30.10      2.01 o
  -4  10   6      181.26      179.16      3.38 o
  -3  10   6       94.99       98.10      2.63 o
  -2  10   6      166.62      187.32      3.24 o
  -1  10   6        2.71        1.31      0.79 o
   0  10   6      170.61      150.39      2.94 o
   1  10   6      306.72      285.89      4.51 o
   2  10   6      405.52      424.32      7.38 o
   3  10   6       44.09       50.07      1.75 o
   4  10   6        0.10        2.05      1.61 o
   5  10   6      304.72      312.17      8.14 o
   6  10   6        1.13        0.12      1.64 o
   7  10   6        6.21        4.28      2.32 o
   8  10   6        8.11       14.57      2.92 o
   9  10   6        1.37        0.18      2.34 o
 -10  11   6        1.29       -0.64      2.59 o
  -9  11   6       15.30       15.98      4.10 o
  -8  11   6       10.63       19.52      3.73 o
  -7  11   6        9.07        8.77      2.14 o
  -6  11   6        6.63        5.32      1.79 o
  -5  11   6       13.78       12.09      2.06 o
  -4  11   6       34.20       33.13      1.57 o
  -3  11   6       16.68       15.25      1.18 o
  -2  11   6       26.97       21.64      1.21 o
  -1  11   6        1.89        0.94      0.77 o
   0  11   6      220.56      215.84      3.30 o
   1  11   6       69.86       67.14      1.79 o
   2  11   6      195.39      190.33      3.41 o
   3  11   6        6.04        5.71      1.16 o
   4  11   6       37.93       34.06      1.77 o
   5  11   6       43.04       45.71      2.27 o
   6  11   6        0.29        0.82      1.58 o
   7  11   6       72.80       66.74      3.86 o
   8  11   6        1.26        1.48      2.33 o
  -9  12   6       38.18       45.49      4.08 o
  -8  12   6      114.43       95.21      5.17 o
  -7  12   6       13.57       11.91      2.21 o
  -6  12   6        2.03        2.78      1.77 o
  -5  12   6       16.02       16.90      2.04 o
  -4  12   6        7.92        6.62      1.19 o
  -3  12   6        0.05        0.11      0.93 o
  -2  12   6        8.95        9.60      1.08 o
  -1  12   6      180.55      157.36      2.79 o
   0  12   6      194.10      174.51      2.92 o
   1  12   6       68.08       64.67      2.29 o
   2  12   6       20.98       17.22      1.48 o
   3  12   6      537.15      506.30      8.15 o
   4  12   6       31.22       25.13      1.46 o
   5  12   6      173.04      179.41      4.36 o
   6  12   6       24.82       26.60      2.25 o
   7  12   6        0.00       -0.75      2.21 o
   8  12   6        1.33        1.08      3.32 o
  -9  13   6        5.29       15.13      3.12 o
  -8  13   6        0.87        5.97      2.53 o
  -7  13   6        2.32        1.90      1.94 o
  -6  13   6        1.47        4.19      1.80 o
  -5  13   6       17.08       18.87      1.80 o
  -4  13   6       13.74       14.31      1.36 o
  -3  13   6       37.35       43.16      1.72 o
  -2  13   6      181.35      176.80      3.31 o
  -1  13   6       86.02       71.45      2.41 o
   0  13   6       68.73       63.21      2.18 o
   1  13   6       60.87       51.97      2.09 o
   2  13   6      220.21      205.40      4.22 o
   3  13   6      197.13      181.56      4.42 o
   4  13   6      145.50      120.82      4.44 o
   5  13   6      271.86      294.77      8.96 o
   6  13   6        5.07        2.54      1.42 o
   7  13   6        0.02       -0.60      2.94 o
   8  13   6       25.11       28.89      2.77 o
  -9  14   6       16.91       16.64      3.14 o
  -8  14   6       22.87       23.54      3.13 o
  -7  14   6       17.28       23.17      2.50 o
  -6  14   6        0.00        1.20      1.66 o
  -5  14   6       93.50       83.56      2.93 o
  -4  14   6        2.50        3.16      1.16 o
  -3  14   6      226.44      189.53      4.69 o
  -2  14   6        8.44        3.74      1.26 o
  -1  14   6      139.17      143.80      3.36 o
   0  14   6      167.98      159.84      3.72 o
   1  14   6      258.31      237.86      4.83 o
   2  14   6      132.41      148.44      4.14 o
   3  14   6       18.17       18.53      1.94 o
   4  14   6       73.86       79.18      3.36 o
   5  14   6       34.67       42.35      3.27 o
   6  14   6       98.48      104.95      4.86 o
   7  14   6       59.65       60.84      4.78 o
   8  14   6        2.64        2.77      3.04 o
  -9  15   6       15.62       13.89      2.79 o
  -8  15   6        1.92        3.79      3.18 o
  -7  15   6       45.50       42.28      2.74 o
  -6  15   6        1.40       -0.85      1.20 o
  -5  15   6       46.22       46.69      2.14 o
  -4  15   6       85.08       73.62      2.04 o
  -3  15   6       33.58       40.63      1.62 o
  -2  15   6        2.59       -0.95      0.95 o
  -1  15   6      347.71      349.08      5.96 o
   0  15   6      318.91      313.85      6.00 o
   1  15   6       53.07       52.36      2.20 o
   2  15   6      744.11      743.20     12.40 o
   3  15   6       67.00       55.71      2.71 o
   4  15   6        2.01        1.98      1.54 o
   5  15   6        1.33        1.35      1.94 o
   6  15   6       64.90       65.40      3.99 o
   7  15   6       37.66       49.64      4.49 o
  -8  16   6        0.19        0.96      3.22 o
  -7  16   6        2.71        0.69      2.28 o
  -6  16   6        7.42        3.64      2.27 o
  -5  16   6      125.00      122.10      4.90 o
  -4  16   6       62.15       65.29      2.58 o
  -3  16   6      169.14      164.83      5.77 o
  -2  16   6       36.87       40.56      2.56 o
  -1  16   6        5.06        1.43      1.11 o
   0  16   6      200.90      194.88      3.99 o
   1  16   6       10.60        6.75      1.40 o
   2  16   6       44.20       42.36      2.09 o
   3  16   6        0.48        0.91      1.46 o
   4  16   6        4.62        1.38      1.54 o
   5  16   6        0.44        1.70      1.97 o
   6  16   6       28.71       36.89      3.31 o
   7  16   6       23.92       23.43      4.15 o
  -8  17   6        7.22       11.23      3.62 o
  -7  17   6        5.15        5.39      2.56 o
  -6  17   6       14.76       18.46      2.69 o
  -5  17   6        0.12       -1.32      1.32 o
  -4  17   6        0.55        7.79      2.88 o
  -3  17   6      161.54      145.54      5.44 o
  -2  17   6        0.31        1.07      1.50 o
  -1  17   6      282.57      264.21      6.54 o
   0  17   6        2.74       -0.51      1.47 o
   1  17   6       58.65       49.81      3.39 o
   2  17   6      108.37      106.92      3.07 o
   3  17   6       67.54       67.78      2.96 o
   4  17   6        2.04       -0.99      1.77 o
   5  17   6        1.57       -0.08      2.01 o
   6  17   6        7.80        7.52      2.44 o
   7  17   6        0.07        0.89      2.73 o
  -8  18   6       20.02       17.36      5.83 o
  -7  18   6        8.48       11.50      2.74 o
  -6  18   6        7.12        5.19      2.17 o
  -5  18   6        0.77       -0.99      2.69 o
  -4  18   6        0.09       -1.13      2.23 o
  -3  18   6      175.83      171.10     13.94 o
  -2  18   6       42.41       49.75      2.87 o
  -1  18   6      130.91      137.24      4.49 o
   0  18   6      158.67      145.73      5.34 o
   1  18   6        1.94        0.96      1.90 o
   2  18   6       21.11       17.59      1.52 o
   3  18   6        7.05        4.83      1.56 o
   4  18   6        0.26       -0.07      1.80 o
   5  18   6        5.92        4.86      2.18 o
   6  18   6        8.98        7.23      4.21 o
  -7  19   6       13.01       18.86      2.79 o
  -6  19   6       16.43       21.79      4.09 o
  -5  19   6        1.42        0.55      3.83 o
  -4  19   6       24.69       38.15      4.29 o
  -3  19   6      118.16      142.82      7.05 o
  -2  19   6        7.43        7.03      2.09 o
  -1  19   6       10.04       15.55      2.93 o
   0  19   6        9.33       11.55      3.06 o
   1  19   6      353.05      336.80      9.18 o
   2  19   6        4.38        3.62      1.93 o
   3  19   6       13.88       15.91      1.82 o
   4  19   6       21.47       23.31      2.56 o
   5  19   6        0.78        1.23      2.04 o
   6  19   6        6.13        5.71      2.87 o
  -7  20   6       26.48       39.73      6.74 o
  -6  20   6        7.93       19.25      4.12 o
  -5  20   6        2.66        0.22      2.84 o
  -4  20   6        0.04       -1.99      2.44 o
  -3  20   6        3.29        3.29      2.95 o
  -2  20   6       28.04       24.76      2.84 o
  -1  20   6       21.24       22.58      2.67 o
   0  20   6      104.85      114.26      4.89 o
   1  20   6        9.70       16.26      2.55 o
   2  20   6       15.99       18.45      2.19 o
   3  20   6       15.32       11.11      2.19 o
   4  20   6       10.14       13.14      2.40 o
   5  20   6        1.31        1.60      2.17 o
  -6  21   6        6.03       13.32      5.56 o
  -5  21   6       20.72       29.95      4.38 o
  -4  21   6        7.39        3.75      2.96 o
  -3  21   6        7.88        0.55      2.78 o
  -2  21   6       71.89       87.76      5.90 o
  -1  21   6        4.58        6.98      2.28 o
   0  21   6       20.03       21.01      2.76 o
   1  21   6       73.40       70.48      5.03 o
   2  21   6       85.43       85.45      4.11 o
   3  21   6        3.28        6.04      2.01 o
   4  21   6        0.50       -1.05      2.40 o
   5  21   6        2.94        2.65      2.79 o
  -5  22   6        5.34        8.87      3.42 o
  -4  22   6        6.90        8.15      3.29 o
  -3  22   6        0.09        1.48      2.82 o
  -2  22   6        0.94        1.54      2.85 o
  -1  22   6       41.69       29.36      3.46 o
   0  22   6        5.51        5.30      2.63 o
   1  22   6        2.13       -1.28      1.92 o
   2  22   6       27.66       30.31      2.64 o
   3  22   6       10.10        8.71      3.77 o
   4  22   6       15.46       16.21      3.19 o
  -5  23   6        1.73        0.33      4.18 o
  -4  23   6        1.99        4.91      3.33 o
  -3  23   6       60.45       71.87      5.66 o
  -2  23   6       17.48        9.96     10.41 o
  -1  23   6       41.75       41.41      3.41 o
   0  23   6        2.36        3.93      2.13 o
   1  23   6       11.24       10.59      2.50 o
   2  23   6        0.07        2.74      1.83 o
   3  23   6        0.01       -2.25      2.33 o
  -3  24   6        3.76        3.68      5.50 o
  -2  24   6        6.24        4.44      3.21 o
  -1  24   6       17.33       21.53      5.14 o
   0  24   6        2.44        0.17      2.63 o
   1  24   6        8.50       13.79      2.72 o
   2  24   6        6.60        8.45      2.16 o
  -2  25   6       15.21       17.51      4.92 o
  -1  25   6        0.35        1.92      2.95 o
   0  25   6        0.30        4.74      3.24 o
   1  25   6       22.65       35.25      6.46 o
 -10   1   7        0.22       -2.60      2.60 o
  -9   1   7       21.25       19.15      3.28 o
  -8   1   7       98.35       91.90      4.92 o
  -7   1   7        5.26        1.87      2.03 o
  -6   1   7        0.11       -1.19      1.19 o
  -5   1   7       48.72       58.87      3.32 o
  -4   1   7      192.57      192.80      5.73 o
  -3   1   7      408.23      412.08      7.32 o
  -2   1   7        2.12       -0.89      0.89 o
  -1   1   7      375.79      412.63      5.84 o
   0   1   7       84.31       81.52      2.43 o
   1   1   7      138.43      125.96      2.98 o
   2   1   7       68.79       60.75      2.18 o
   3   1   7       97.35      103.60      2.85 o
   4   1   7        6.78        1.07      1.18 o
   5   1   7       34.99       37.55      2.38 o
   6   1   7        5.16        9.25      1.81 o
   7   1   7       20.09       18.63      3.11 o
   8   1   7        0.42       -2.38      2.38 o
   9   1   7        3.93        2.01      3.82 o
 -10   2   7        3.27        2.08      2.84 o
  -9   2   7       14.79       17.19      3.31 o
  -8   2   7       13.44       16.10      3.02 o
  -7   2   7       17.89       22.67      2.61 o
  -6   2   7       45.74       45.68      2.20 o
  -5   2   7        0.00        2.27      1.23 o
  -4   2   7       46.03       51.14      2.97 o
  -3   2   7       33.95       36.49      2.16 o
  -2   2   7       41.06       47.02      2.34 o
  -1   2   7       13.52       20.04      1.45 o
   0   2   7       66.83       60.43      2.09 o
   1   2   7      233.43      252.08      4.19 o
   2   2   7      588.07      619.59      8.11 o
   3   2   7      121.40      110.74      2.79 o
   4   2   7      235.92      237.74      4.66 o
   5   2   7      170.69      163.95      4.81 o
   6   2   7       13.23       13.49      2.15 o
   7   2   7        2.09        3.24      2.07 o
   8   2   7        0.95       -1.33      2.57 o
   9   2   7        0.81        1.91      3.59 o
 -10   3   7       36.57       37.23      4.16 o
  -9   3   7       15.20       15.50      3.13 o
  -8   3   7       86.93      101.60      5.18 o
  -7   3   7       30.65       28.97      2.74 o
  -6   3   7      156.82      147.95      4.04 o
  -5   3   7      228.31      236.66      4.74 o
  -4   3   7      340.31      377.51      7.05 o
  -3   3   7        0.07       -0.78      0.78 o
  -2   3   7      481.30      492.68      8.12 o
  -1   3   7       42.84       39.95      1.61 o
   0   3   7        5.42        8.83      1.11 o
   1   3   7      332.94      349.90      5.23 o
   2   3   7      566.70      587.48      7.77 o
   3   3   7      290.98      307.87      4.96 o
   4   3   7      357.50      331.53      6.20 o
   5   3   7        0.49        1.89      1.46 o
   6   3   7       64.93       60.23      3.21 o
   7   3   7       54.44       53.59      3.53 o
   8   3   7       22.21       18.11      3.85 o
   9   3   7        2.41        2.86      3.46 o
 -10   4   7        6.79        5.84      3.59 o
  -9   4   7       11.43        8.04      2.90 o
  -8   4   7      206.73      193.17      5.97 o
  -7   4   7        2.47       -0.33      2.07 o
  -6   4   7       12.33        8.71      1.65 o
  -5   4   7      123.62      133.67      3.73 o
  -4   4   7      169.06      159.90      3.50 o
  -3   4   7      243.50      247.07      7.40 o
  -2   4   7     1044.03     1064.85     14.24 o
  -1   4   7      272.72      287.30      5.09 o
   0   4   7       95.28       95.68      2.35 o
   1   4   7        3.71        3.07      0.92 o
   2   4   7        1.73        8.03      1.13 o
   3   4   7       78.91       79.25      2.39 o
   4   4   7      290.57      290.73      5.32 o
   5   4   7      585.32      557.75      9.91 o
   6   4   7       42.98       41.23      2.86 o
   7   4   7        0.01       -2.09      2.09 o
   8   4   7        0.07        3.85      3.27 o
   9   4   7       10.72       12.36      3.93 o
 -10   5   7       12.44       15.66      3.97 o
  -9   5   7       17.70       17.30      3.27 o
  -8   5   7       30.98       33.74      3.08 o
  -7   5   7        2.32        4.75      2.06 o
  -6   5   7       37.56       31.89      2.69 o
  -5   5   7       38.62       46.83      2.21 o
  -4   5   7      195.47      200.12      3.67 o
  -3   5   7        0.07        0.46      0.94 o
  -2   5   7      157.00      149.88      3.22 o
  -1   5   7        0.86        1.98      0.91 o
   0   5   7       86.44       79.21      2.18 o
   1   5   7      119.18       99.20      2.34 o
   2   5   7      873.40      875.96     10.45 o
   3   5   7      271.77      264.43      4.81 o
   4   5   7      212.87      226.58      4.57 o
   5   5   7        0.37        3.23      1.65 o
   6   5   7       37.45       39.68      2.76 o
   7   5   7        0.00        0.30      2.28 o
   8   5   7        0.02       -2.69      2.69 o
   9   5   7        0.52        0.50      3.38 o
 -10   6   7        0.19       -0.33      2.94 o
  -9   6   7       20.40       20.18      3.73 o
  -8   6   7      104.86      107.03      5.11 o
  -7   6   7       79.59       85.71      3.90 o
  -6   6   7       30.02       34.74      2.34 o
  -5   6   7       28.07       25.56      2.01 o
  -4   6   7       16.06       16.28      1.32 o
  -3   6   7       14.97       10.60      1.23 o
  -2   6   7        2.97        1.30      0.89 o
  -1   6   7      123.26      144.04      2.90 o
   0   6   7      120.28      103.27      2.53 o
   1   6   7       73.30       90.41      2.48 o
   2   6   7      104.70       82.48      2.51 o
   3   6   7        8.83        4.21      0.96 o
   4   6   7      173.02      170.53      4.20 o
   5   6   7      355.53      344.26      7.09 o
   6   6   7        0.88       -1.26      1.78 o
   7   6   7        2.30        0.38      2.49 o
   8   6   7        4.31        3.86      2.50 o
   9   6   7        3.88        2.51      3.52 o
 -10   7   7        0.00       -3.14      3.14 o
  -9   7   7        9.13       12.18      3.42 o
  -8   7   7       12.15       11.86      2.92 o
  -7   7   7       20.19       23.88      2.67 o
  -6   7   7      167.09      171.02      4.98 o
  -5   7   7      116.42      115.99      3.56 o
  -4   7   7        1.33        3.14      0.99 o
  -3   7   7      262.57      278.47      4.22 o
  -2   7   7        1.59       -0.93      0.93 o
  -1   7   7      366.82      357.76      5.95 o
   0   7   7      192.68      191.72      3.52 o
   1   7   7      427.79      433.64      7.63 o
   2   7   7      134.61      135.83      2.83 o
   3   7   7       24.68       24.27      1.56 o
   4   7   7        0.20       -0.20      1.46 o
   5   7   7       33.07       29.32      3.67 o
   6   7   7        1.31        1.02      3.03 o
   7   7   7      156.36      164.51      5.68 o
   8   7   7       34.12       39.80      3.86 o
   9   7   7        1.67       -1.90      4.76 o
 -10   8   7       14.06       17.87      3.95 o
  -9   8   7       29.68       32.06      3.48 o
  -8   8   7        0.00        1.13      2.16 o
  -7   8   7        1.89        1.48      2.04 o
  -6   8   7       15.52       12.56      1.85 o
  -5   8   7        3.01        2.13      1.46 o
  -4   8   7       45.37       47.32      2.42 o
  -3   8   7       56.70       53.55      2.71 o
  -2   8   7        9.05       16.80      1.37 o
  -1   8   7       38.73       37.26      1.62 o
   0   8   7      196.15      180.04      3.33 o
   1   8   7       36.67       29.22      1.42 o
   2   8   7       61.30       57.20      1.87 o
   3   8   7      483.87      502.01      6.95 o
   4   8   7      100.74      100.46      3.84 o
   5   8   7       11.48       14.12      2.15 o
   6   8   7       32.68       38.54      3.03 o
   7   8   7        7.44       11.95      2.72 o
   8   8   7       32.35       34.05      3.67 o
 -10   9   7        0.43       -4.14      4.52 o
  -9   9   7        9.59       13.97      3.32 o
  -8   9   7        1.65        5.05      2.21 o
  -7   9   7       18.77       27.58      2.46 o
  -6   9   7       35.34       26.43      2.36 o
  -5   9   7        0.62        2.52      1.68 o
  -4   9   7      200.26      189.88      4.51 o
  -3   9   7      274.59      278.25      5.32 o
  -2   9   7      297.33      306.60      4.98 o
  -1   9   7        7.60       20.39      1.42 o
   0   9   7       66.63       79.03      2.36 o
   1   9   7       41.95       40.80      1.60 o
   2   9   7       12.82        7.78      1.15 o
   3   9   7       23.01       21.60      1.69 o
   4   9   7        1.14        1.72      1.63 o
   5   9   7        8.30       15.97      2.40 o
   6   9   7       71.59       78.83      3.81 o
   7   9   7       31.00       47.28      3.90 o
   8   9   7        5.36        3.98      2.41 o
  -9  10   7        0.00       -2.70      2.70 o
  -8  10   7        0.43        1.65      2.31 o
  -7  10   7        8.28        6.00      2.09 o
  -6  10   7       17.70       14.29      2.07 o
  -5  10   7        5.89        7.72      1.76 o
  -4  10   7       75.35       74.43      2.86 o
  -3  10   7        0.07       -0.88      1.02 o
  -2  10   7       73.79       77.39      2.35 o
  -1  10   7      103.57      106.83      2.68 o
   0  10   7       29.23       33.58      1.56 o
   1  10   7      180.13      182.32      4.38 o
   2  10   7      201.56      180.23      4.04 o
   3  10   7      237.33      235.73      5.53 o
   4  10   7       22.04       17.59      2.15 o
   5  10   7       32.02       20.95      2.41 o
   6  10   7        1.11        0.24      2.12 o
   7  10   7       25.72       26.20      2.87 o
   8  10   7       21.31       29.35      3.44 o
  -9  11   7        1.76       -0.73      2.51 o
  -8  11   7        2.81        3.58      3.38 o
  -7  11   7       20.89       24.39      2.67 o
  -6  11   7      108.40      116.78      4.54 o
  -5  11   7       90.60       80.53      3.68 o
  -4  11   7        1.02        2.09      1.63 o
  -3  11   7       88.07       80.12      2.60 o
  -2  11   7      346.80      361.44      6.18 o
  -1  11   7      440.58      454.85      6.22 o
   0  11   7      461.40      466.17      7.70 o
   1  11   7      868.64      799.94     11.03 o
   2  11   7      486.15      466.53      7.20 o
   3  11   7       65.96       61.33      2.39 o
   4  11   7       22.36       25.93      1.96 o
   5  11   7      135.41      142.13      5.43 o
   6  11   7      148.50      149.31      5.43 o
   7  11   7        0.74       -0.86      3.19 o
   8  11   7        4.83        0.91      3.44 o
  -9  12   7        1.08        3.44      2.69 o
  -8  12   7        1.35       -1.70      2.42 o
  -7  12   7       43.97       40.94      3.06 o
  -6  12   7       55.59       55.30      3.27 o
  -5  12   7       93.78       85.00      3.75 o
  -4  12   7        0.00       -1.54      1.54 o
  -3  12   7       70.48       70.07      2.54 o
  -2  12   7       61.89       53.76      2.04 o
  -1  12   7      151.24      150.78      2.99 o
   0  12   7        5.20        4.50      1.12 o
   1  12   7        5.63       12.44      1.17 o
   2  12   7        0.63        1.30      1.07 o
   3  12   7      499.44      467.35      7.23 o
   4  12   7      238.08      223.32      4.85 o
   5  12   7      248.14      238.18      6.53 o
   6  12   7       28.85       23.93      2.72 o
   7  12   7        6.29        9.78      2.74 o
   8  12   7        2.58        1.58      2.57 o
  -9  13   7        6.81       13.06      3.09 o
  -8  13   7        2.84        1.98      2.84 o
  -7  13   7        0.13        1.37      1.87 o
  -6  13   7       46.84       41.61      2.97 o
  -5  13   7       40.01       32.54      2.62 o
  -4  13   7       70.90       59.20      3.06 o
  -3  13   7      166.00      148.41      4.34 o
  -2  13   7        0.59       -0.97      0.97 o
  -1  13   7       50.50       56.05      2.18 o
   0  13   7       76.74       87.90      2.16 o
   1  13   7       36.95       35.58      2.31 o
   2  13   7       24.82       23.68      2.49 o
   3  13   7       10.12       17.79      2.80 o
   4  13   7       25.40       28.62      2.19 o
   5  13   7       20.85       28.40      2.27 o
   6  13   7        3.89        3.86      1.86 o
   7  13   7       11.06       15.89      3.04 o
  -8  14   7        7.20        7.31      3.05 o
  -7  14   7        0.27        2.80      2.00 o
  -6  14   7       32.22       22.49      2.48 o
  -5  14   7        2.88        0.94      1.65 o
  -4  14   7       40.76       39.62      2.57 o
  -3  14   7       31.74       28.59      1.84 o
  -2  14   7       15.16       12.76      1.22 o
  -1  14   7      324.60      297.15      6.18 o
   0  14   7       10.48       13.56      1.99 o
   1  14   7      218.74      214.00      5.92 o
   2  14   7        3.89        4.93      2.10 o
   3  14   7      326.69      333.80     10.21 o
   4  14   7        0.51       -1.21      1.87 o
   5  14   7        0.61       -0.50      2.05 o
   6  14   7        0.96        0.04      2.63 o
   7  14   7        3.54       -2.72      2.72 o
  -8  15   7        1.43        4.58      2.53 o
  -7  15   7        0.01        0.25      2.40 o
  -6  15   7        9.31        7.30      1.94 o
  -5  15   7       12.29        9.55      1.85 o
  -4  15   7       16.59       19.55      1.74 o
  -3  15   7      128.06      142.98      6.00 o
  -2  15   7       42.02       42.72      2.24 o
  -1  15   7       10.44        3.73      1.40 o
   0  15   7       74.27       62.83      3.36 o
   1  15   7      243.99      236.25      6.28 o
   2  15   7        7.40        9.15      1.77 o
   3  15   7       23.18       21.67      3.33 o
   4  15   7        0.73        0.33      1.89 o
   5  15   7       15.30       15.38      2.68 o
   6  15   7        0.95       -2.07      2.07 o
   7  15   7       16.83       19.66      3.77 o
  -8  16   7        1.40        2.08      2.50 o
  -7  16   7        0.05       -0.12      1.75 o
  -6  16   7       25.90       18.41      2.75 o
  -5  16   7        0.06       -0.86      1.16 o
  -4  16   7       17.30       10.15      1.10 o
  -3  16   7        0.15        0.25      1.32 o
  -2  16   7       59.46       54.01      2.38 o
  -1  16   7       82.17       80.39      4.19 o
   0  16   7       55.52       53.84      2.53 o
   1  16   7       35.62       34.97      2.62 o
   2  16   7       23.80       18.39      2.02 o
   3  16   7        0.27       -0.80      2.10 o
   4  16   7       56.20       62.23      3.73 o
   5  16   7       29.56       24.02      2.95 o
   6  16   7        0.01        2.05      2.33 o
  -7  17   7       15.00       12.47      2.92 o
  -6  17   7        4.87        4.09      2.39 o
  -5  17   7       22.06       25.15      3.41 o
  -4  17   7        6.39       10.51      3.79 o
  -3  17   7        2.95        5.24      2.95 o
  -2  17   7        5.61       13.10      3.26 o
  -1  17   7       13.37       14.26      1.48 o
   0  17   7      187.55      185.61      4.43 o
   1  17   7       15.90       11.92      1.97 o
   2  17   7        5.16        4.76      1.66 o
   3  17   7        8.77       11.75      2.25 o
   4  17   7       26.57       21.10      2.69 o
   5  17   7        1.43       -1.02      2.09 o
   6  17   7       11.10        9.04      2.64 o
  -7  18   7        0.81        1.20      2.90 o
  -6  18   7       43.19       43.02      3.39 o
  -5  18   7        7.70        6.31      3.13 o
  -4  18   7       45.54       52.67      7.96 o
  -3  18   7       25.47       35.68      9.01 o
  -2  18   7       67.30       66.82      5.32 o
  -1  18   7        4.91        3.10      3.88 o
   0  18   7        7.71       10.90      2.40 o
   1  18   7        3.93        4.34      1.60 o
   2  18   7        2.09        1.56      2.07 o
   3  18   7       69.40       77.95      3.93 o
   4  18   7        3.15        5.21      2.21 o
   5  18   7        3.20        0.82      2.19 o
   6  18   7        0.14       -0.58      2.48 o
  -6  19   7        5.86        7.73      4.11 o
  -5  19   7        5.43        2.96      3.17 o
  -4  19   7       15.28       13.63      3.60 o
  -3  19   7        1.10        3.51      2.80 o
  -2  19   7        0.03       -1.18      2.46 o
  -1  19   7        2.54        0.96      3.09 o
   0  19   7      131.67      132.24      5.50 o
   1  19   7       17.61       24.85      2.97 o
   2  19   7        0.02        0.33      1.62 o
   3  19   7        2.19        1.06      2.66 o
   4  19   7       17.78       16.04      2.61 o
   5  19   7        1.12        2.79      2.29 o
  -6  20   7       30.35       38.49      4.88 o
  -5  20   7        2.16       -2.83      2.85 o
  -4  20   7       24.17       18.85      3.91 o
  -3  20   7       27.19       37.50      4.53 o
  -2  20   7       20.79       15.65      4.90 o
  -1  20   7       13.96       14.69      3.59 o
   0  20   7       48.73       59.02      5.32 o
   1  20   7       64.78       57.60      7.49 o
   2  20   7       68.50       67.29      4.46 o
   3  20   7        1.44        0.84      1.82 o
   4  20   7        5.88        7.76      2.41 o
   5  20   7        0.94        4.02      4.50 o
  -5  21   7        5.31       -1.68      2.94 o
  -4  21   7       33.62       38.72      4.80 o
  -3  21   7       13.50       10.58      3.52 o
  -2  21   7        9.13       10.70      3.58 o
  -1  21   7       29.52       28.72      4.38 o
   0  21   7        3.42        6.67      3.40 o
   1  21   7        0.10        5.55      3.26 o
   2  21   7       17.26       12.54      2.83 o
   3  21   7        0.76        4.25      2.70 o
   4  21   7       10.32        7.93      2.16 o
  -4  22   7        0.06        2.98      3.17 o
  -3  22   7       13.91       19.65      4.12 o
  -2  22   7       53.72       44.17      5.04 o
  -1  22   7       11.36       10.96      3.60 o
   0  22   7        1.36       -0.72      3.02 o
   1  22   7        0.10       -2.66      2.66 o
   2  22   7       10.94       11.60      2.93 o
   3  22   7        2.73       -2.40      2.40 o
  -3  23   7        3.76       -1.13      3.79 o
  -2  23   7       41.02       41.80      5.54 o
  -1  23   7        5.79        5.45      3.29 o
   0  23   7        2.56       -2.94      2.94 o
   1  23   7       34.31       40.71      5.28 o
   2  23   7        3.58        2.28      2.55 o
  -2  24   7        1.55       -1.44      3.88 o
  -1  24   7        8.11        5.84      3.53 o
   0  24   7       24.27       24.28      5.93 o
 -10   0   8        0.97       -2.83      4.05 o
  -9   0   8        1.22        2.89      8.24 o
  -8   0   8        8.69        6.69      4.38 o
  -7   0   8       30.22       28.25      4.93 o
  -6   0   8       59.20       38.24      4.95 o
  -5   0   8      364.52      327.82      9.66 o
  -4   0   8      470.46      420.88     13.01 o
  -3   0   8      233.91      248.78      7.81 o
  -2   0   8      160.42      146.85      4.85 o
  -1   0   8      316.89      298.67      7.31 o
   0   0   8       11.79       14.77      2.06 o
   1   0   8      274.45      309.13      7.72 o
   2   0   8      111.91      112.75      4.40 o
   3   0   8     1010.24      939.53     20.78 o
   4   0   8      537.80      504.22     13.18 o
   5   0   8      235.16      242.63      8.54 o
   6   0   8      159.77      152.10      7.57 o
   7   0   8        7.31       10.27      4.27 o
   8   0   8       19.72       21.08      5.03 o
 -10   1   8        1.59        1.64      3.10 o
  -9   1   8        3.36        1.83      2.88 o
  -8   1   8        5.98        6.03      2.97 o
  -7   1   8        4.58       -1.86      2.31 o
  -6   1   8       20.02       24.91      2.15 o
  -5   1   8        5.85       15.93      2.01 o
  -4   1   8       34.92       37.96      2.45 o
  -3   1   8       76.23       77.81      2.80 o
  -2   1   8        0.10        1.81      1.17 o
  -1   1   8       18.54       21.27      1.61 o
   0   1   8      638.06      622.43      8.81 o
   1   1   8      196.73      209.96      4.23 o
   2   1   8       41.21       40.32      2.04 o
   3   1   8       16.23       24.55      2.03 o
   4   1   8       27.03       22.34      2.61 o
   5   1   8       18.12       19.68      2.48 o
   6   1   8       16.47       17.69      2.51 o
   7   1   8        1.03       -0.65      2.48 o
   8   1   8        0.94        1.65      2.93 o
 -10   2   8       21.31       17.51      3.69 o
  -9   2   8       14.06       12.22      3.23 o
  -8   2   8       70.31       72.09      4.73 o
  -7   2   8        2.19        3.15      2.73 o
  -6   2   8       55.60       61.95      2.90 o
  -5   2   8       22.01       29.98      3.08 o
  -4   2   8      471.88      527.17      9.24 o
  -3   2   8       18.63       19.70      1.74 o
  -2   2   8      156.83      149.43      3.46 o
  -1   2   8      107.03      111.58      2.94 o
   0   2   8       45.98       49.71      1.94 o
   1   2   8      124.98      117.98      2.90 o
   2   2   8      106.80      101.45      2.95 o
   3   2   8      670.14      655.25     10.17 o
   4   2   8       23.85       27.09      2.35 o
   5   2   8        1.18        3.15      1.83 o
   6   2   8       10.71       13.58      2.33 o
   7   2   8        3.10        1.11      2.61 o
   8   2   8       19.11       23.50      5.44 o
 -10   3   8        8.28        6.14      3.22 o
  -9   3   8        0.45       -1.66      2.90 o
  -8   3   8       27.54       21.99      3.40 o
  -7   3   8        9.27        9.24      2.41 o
  -6   3   8       98.75       96.26      3.49 o
  -5   3   8       19.95       14.22      2.20 o
  -4   3   8       89.96      102.02      3.95 o
  -3   3   8        0.74        0.56      0.98 o
  -2   3   8      233.28      233.68      4.42 o
  -1   3   8       42.28       45.03      2.05 o
   0   3   8      130.32      147.52      3.19 o
   1   3   8      103.66      104.47      2.73 o
   2   3   8       56.88       48.60      2.17 o
   3   3   8        2.80        2.55      1.78 o
   4   3   8       16.53       26.27      2.35 o
   5   3   8       25.33       20.60      2.34 o
   6   3   8        0.48        0.61      1.92 o
   7   3   8       30.55       30.76      4.18 o
   8   3   8        3.26        3.59      4.10 o
 -10   4   8        2.09        1.66      3.47 o
  -9   4   8       11.09       10.30      3.25 o
  -8   4   8       10.59       11.22      2.98 o
  -7   4   8        0.15        1.07      2.05 o
  -6   4   8       36.66       46.67      4.58 o
  -5   4   8       11.78        8.79      1.75 o
  -4   4   8       81.43       93.38      3.06 o
  -3   4   8       58.60       55.96      2.38 o
  -2   4   8       73.00       75.41      2.60 o
  -1   4   8        7.91        8.23      1.17 o
   0   4   8      110.21      113.32      2.77 o
   1   4   8       32.24       29.49      1.65 o
   2   4   8        2.40        2.78      1.28 o
   3   4   8        0.49       -1.23      1.23 o
   4   4   8       97.80      113.93      4.27 o
   5   4   8       44.60       42.18      2.81 o
   6   4   8       10.36       12.26      2.24 o
   7   4   8        0.61        3.76      3.22 o
   8   4   8        0.90        4.31      3.45 o
 -10   5   8       14.18       19.79      4.37 o
  -9   5   8        0.00       -2.04      2.86 o
  -8   5   8       58.73       51.94      4.13 o
  -7   5   8        4.67        1.69      2.85 o
  -6   5   8      217.34      239.32      5.58 o
  -5   5   8       14.04       12.50      1.78 o
  -4   5   8      112.49      113.92      6.05 o
  -3   5   8        0.45        0.58      1.28 o
  -2   5   8       38.52       48.01      2.02 o
  -1   5   8      415.24      409.16      6.37 o
   0   5   8        4.66        1.33      0.87 o
   1   5   8       25.94       30.42      2.21 o
   2   5   8       78.99       61.18      2.57 o
   3   5   8       22.65       19.54      2.03 o
   4   5   8       54.48       61.48      2.78 o
   5   5   8        0.65       -2.03      2.03 o
   6   5   8        1.04        0.04      2.01 o
   7   5   8       34.05       32.82      3.51 o
   8   5   8        3.92       11.57      3.74 o
 -10   6   8        3.47        9.60      6.01 o
  -9   6   8        2.83       -0.92      2.85 o
  -8   6   8        0.14        1.57      2.51 o
  -7   6   8      155.62      150.18      5.26 o
  -6   6   8       73.72       72.28      5.65 o
  -5   6   8        2.26        5.49      1.65 o
  -4   6   8        2.13        2.25      1.76 o
  -3   6   8       32.66       39.46      2.31 o
  -2   6   8        0.15       -1.24      1.24 o
  -1   6   8      137.44      145.20      3.28 o
   0   6   8      503.06      501.36      7.47 o
   1   6   8      972.11      988.89     12.82 o
   2   6   8      269.71      249.20      5.55 o
   3   6   8        0.14       -1.40      1.40 o
   4   6   8        0.84       -1.42      1.42 o
   5   6   8      104.50       92.60      4.51 o
   6   6   8        3.14        5.91      2.19 o
   7   6   8       22.81       29.90      3.24 o
   8   6   8       79.03       90.29      6.28 o
  -9   7   8       11.00        9.23      3.46 o
  -8   7   8       16.62       17.18      3.00 o
  -7   7   8        9.40       11.83      2.44 o
  -6   7   8      103.51      110.43      4.72 o
  -5   7   8       84.11       72.19      3.11 o
  -4   7   8      164.69      169.92      4.45 o
  -3   7   8      224.17      195.70      5.21 o
  -2   7   8      245.83      255.67      5.05 o
  -1   7   8       77.31       69.05      2.55 o
   0   7   8      229.52      198.37      4.01 o
   1   7   8       18.23       26.89      1.78 o
   2   7   8      585.49      528.74      9.26 o
   3   7   8       89.85       69.85      3.09 o
   4   7   8       92.96       83.81      3.39 o
   5   7   8       12.84       10.89      2.58 o
   6   7   8        9.61       13.28      2.76 o
   7   7   8        0.00       -0.16      2.21 o
   8   7   8       22.13       36.99      6.16 o
  -9   8   8        1.68        0.14      3.10 o
  -8   8   8        0.06        0.53      2.22 o
  -7   8   8       91.20       85.65      4.46 o
  -6   8   8        2.00        1.13      1.96 o
  -5   8   8       22.35       21.18      2.07 o
  -4   8   8       54.70       50.11      2.58 o
  -3   8   8       91.31       96.91      3.33 o
  -2   8   8      294.32      272.56      5.72 o
  -1   8   8      363.20      367.61      6.86 o
   0   8   8      390.55      381.06      6.55 o
   1   8   8      162.23      170.53      4.05 o
   2   8   8       19.69       31.12      2.30 o
   3   8   8       33.67       36.54      2.37 o
   4   8   8        6.36        4.86      1.94 o
   5   8   8       96.77      101.40      5.57 o
   6   8   8        0.48       -0.18      2.26 o
   7   8   8        0.58        4.14      2.36 o
   8   8   8       34.19       48.52      9.58 o
  -9   9   8       17.22       27.67      7.15 o
  -8   9   8       10.36       14.71      3.20 o
  -7   9   8        6.25        7.63      2.39 o
  -6   9   8        0.07        2.39      1.74 o
  -5   9   8      272.62      285.39      6.19 o
  -4   9   8      233.98      216.25      5.08 o
  -3   9   8      160.39      180.27      4.52 o
  -2   9   8      118.41       91.48      3.47 o
  -1   9   8       15.76       19.55      1.81 o
   0   9   8       33.93       34.87      1.90 o
   1   9   8      157.96      162.85      4.22 o
   2   9   8     1172.07     1071.85     17.54 o
   3   9   8      541.51      521.41      9.10 o
   4   9   8      165.76      169.02      5.20 o
   5   9   8        4.32        2.89      2.37 o
   6   9   8        0.40        2.77      2.40 o
   7   9   8        0.42       -0.64      2.88 o
   8   9   8        2.52        2.93      2.63 o
  -9  10   8        1.81       -0.51      8.21 o
  -8  10   8        5.98        3.99      2.80 o
  -7  10   8        5.24        5.44      2.68 o
  -6  10   8       32.05       37.93      3.02 o
  -5  10   8      241.45      214.12      6.24 o
  -4  10   8        4.08        1.32      1.69 o
  -3  10   8      111.63      116.40      5.99 o
  -2  10   8        2.67        0.26      1.57 o
  -1  10   8        1.90        1.90      1.52 o
   0  10   8       21.21       16.46      1.71 o
   1  10   8       57.15       58.82      2.60 o
   2  10   8      133.38      124.75      4.48 o
   3  10   8        3.33        6.67      1.95 o
   4  10   8       12.16       14.74      2.29 o
   5  10   8        9.18       14.04      2.65 o
   6  10   8       60.25       56.35      3.94 o
   7  10   8        0.27       -2.06      2.06 o
  -9  11   8        6.77        8.35      3.98 o
  -8  11   8        2.67        0.12      2.48 o
  -7  11   8       20.97       21.63      3.69 o
  -6  11   8        0.60        3.47      1.97 o
  -5  11   8        4.64        7.53      2.13 o
  -4  11   8        2.13        3.63      1.90 o
  -3  11   8      113.78       89.06      3.86 o
  -2  11   8       21.60       24.58      2.24 o
  -1  11   8       37.16       33.65      2.13 o
   0  11   8        0.15        1.33      1.28 o
   1  11   8       43.43       37.19      2.13 o
   2  11   8        0.01        1.26      1.26 o
   3  11   8       10.39       14.15      2.11 o
   4  11   8      149.68      129.85      4.50 o
   5  11   8        2.41        4.66      2.05 o
   6  11   8        7.57       11.43      2.85 o
   7  11   8        3.44       -1.78      3.36 o
  -8  12   8       15.22       14.36      3.18 o
  -7  12   8       12.46       12.64      2.44 o
  -6  12   8       40.08       45.21      3.43 o
  -5  12   8       34.55       44.57      3.10 o
  -4  12   8        0.12        0.78      2.13 o
  -3  12   8       93.42       78.09      4.54 o
  -2  12   8       38.49       32.01      2.58 o
  -1  12   8       61.63       62.55      2.79 o
   0  12   8      156.36      145.98      4.38 o
   1  12   8      196.02      179.63      4.75 o
   2  12   8        0.09        0.07      1.65 o
   3  12   8       20.36       21.29      2.74 o
   4  12   8       19.73       21.30      2.48 o
   5  12   8       27.74       22.57      2.67 o
   6  12   8       47.49       62.72      4.79 o
   7  12   8        0.23       -2.14      2.51 o
  -8  13   8       27.41       29.18      3.64 o
  -7  13   8       25.92       28.87      2.96 o
  -6  13   8        4.55        3.23      1.97 o
  -5  13   8        2.20       -1.74      1.74 o
  -4  13   8        0.06       -1.02      1.75 o
  -3  13   8      354.13      324.21      7.67 o
  -2  13   8       69.90       62.45      2.74 o
  -1  13   8       82.32       83.93      3.02 o
   0  13   8       31.44       38.67      2.13 o
   1  13   8      108.02      109.19      5.15 o
   2  13   8        2.18        4.21      1.34 o
   3  13   8      115.33      110.69      4.41 o
   4  13   8       48.98       55.84      2.91 o
   5  13   8       23.48       23.97      2.50 o
   6  13   8        0.05       -0.23      2.18 o
   7  13   8        0.23       -0.46      2.31 o
  -8  14   8        1.34        3.44      2.67 o
  -7  14   8        1.78       -0.51      2.00 o
  -6  14   8        2.77        2.28      1.90 o
  -5  14   8       11.04       12.89      2.24 o
  -4  14   8       19.07       24.74      2.45 o
  -3  14   8       54.82       55.42      3.02 o
  -2  14   8       32.64       40.31      2.58 o
  -1  14   8      133.59      137.44      3.61 o
   0  14   8        0.07        1.54      1.80 o
   1  14   8       16.42       14.88      2.41 o
   2  14   8        6.67       12.00      2.61 o
   3  14   8        6.95        6.22      2.45 o
   4  14   8        0.82       -0.16      2.28 o
   5  14   8        1.38        1.73      2.48 o
   6  14   8       10.86        4.16      4.90 o
  -8  15   8        0.02        0.94      5.30 o
  -7  15   8       16.39       20.89      4.33 o
  -6  15   8        0.00       -1.34      1.81 o
  -5  15   8        1.58        3.92      1.85 o
  -4  15   8        0.83        1.68      1.72 o
  -3  15   8       40.84       36.69      2.50 o
  -2  15   8       71.09       81.83      3.09 o
  -1  15   8        5.53        6.22      2.39 o
   0  15   8      146.02      146.01      6.96 o
   1  15   8      134.64      127.61      5.97 o
   2  15   8      179.02      172.65      5.75 o
   3  15   8        4.61        0.51      2.80 o
   4  15   8        0.43       -1.96      1.96 o
   5  15   8        1.46        1.89      2.27 o
   6  15   8        3.68        3.56      3.02 o
  -7  16   8       12.39        3.56      2.02 o
  -6  16   8        0.00        0.00      1.83 o
  -5  16   8        1.43       -0.68      1.66 o
  -4  16   8        0.01       -1.19      1.57 o
  -3  16   8       33.92       38.46      3.54 o
  -2  16   8        8.04        7.38      2.25 o
  -1  16   8       64.55       55.99      3.71 o
   0  16   8       44.47       45.19      3.53 o
   1  16   8       16.17       15.19      2.35 o
   2  16   8        9.35       11.70      2.36 o
   3  16   8       10.00        4.95      3.35 o
   4  16   8        6.43        6.14      2.31 o
   5  16   8        4.91        6.30      2.49 o
   6  16   8        8.17       14.62      4.08 o
  -7  17   8        0.19        1.66      3.26 o
  -6  17   8       20.16       17.11      3.01 o
  -5  17   8       36.49       30.20      3.06 o
  -4  17   8        2.94        3.01      1.41 o
  -3  17   8        4.93        6.33      2.03 o
  -2  17   8       63.89       55.71      3.47 o
  -1  17   8       85.90       79.95      4.24 o
   0  17   8        1.14       -2.20      2.91 o
   1  17   8       12.16        5.87      2.04 o
   2  17   8        1.64        1.85      1.84 o
   3  17   8       10.16       13.26      3.34 o
   4  17   8        7.01        3.04      2.25 o
   5  17   8        2.52        3.88      2.44 o
  -6  18   8        2.33       -2.06      2.06 o
  -5  18   8        1.45       -1.52      2.79 o
  -4  18   8       38.81       41.10      6.68 o
  -3  18   8        7.12        2.58      2.89 o
  -2  18   8       16.97       28.40      4.26 o
  -1  18   8       17.02       13.85      1.79 o
   0  18   8        1.96        0.97      3.33 o
   1  18   8        0.83       -0.34      1.74 o
   2  18   8        3.17        2.53      1.97 o
   3  18   8        0.26        1.70      2.10 o
   4  18   8        2.50        2.82      2.25 o
   5  18   8        7.95       10.42      2.73 o
  -6  19   8        0.00       -2.84      2.84 o
  -5  19   8       12.22       17.08      3.96 o
  -4  19   8        0.29       -3.02      3.17 o
  -3  19   8        6.45        6.88      3.32 o
  -2  19   8       12.15       12.09      3.64 o
  -1  19   8        2.75        3.23      4.76 o
   0  19   8       11.14        7.37      1.88 o
   1  19   8        6.47        5.87      1.97 o
   2  19   8        1.81       -0.63      1.86 o
   3  19   8        1.65        0.08      2.06 o
   4  19   8        1.60        5.04      2.33 o
  -5  20   8        2.77       11.18      3.71 o
  -4  20   8       31.76       27.53      5.35 o
  -3  20   8        0.24        1.57      2.91 o
  -2  20   8       27.65       20.48      4.19 o
  -1  20   8       29.41       29.11      9.82 o
   0  20   8        9.67       11.32      4.61 o
   1  20   8        0.01        1.77      2.43 o
   2  20   8       21.09       21.42      2.47 o
   3  20   8        2.32       -1.99      1.99 o
  -4  21   8        0.00       -2.94      2.94 o
  -3  21   8       10.48       12.05      3.74 o
  -2  21   8        0.48       -0.88      2.91 o
  -1  21   8        0.98        4.69      3.36 o
   0  21   8       14.40       10.73      3.86 o
   1  21   8        5.54        2.75      2.54 o
   2  21   8        3.85        2.19      3.96 o
   3  21   8        0.81        5.35      3.37 o
  -3  22   8        2.44        1.36      5.32 o
  -2  22   8       87.70      102.66     10.49 o
  -1  22   8       14.38        7.63      3.71 o
   0  22   8        2.22        4.29      3.80 o
   1  22   8        4.62        5.72      2.76 o
  -9   1   9        2.11        3.98      3.19 o
  -8   1   9        6.23        5.43      3.40 o
  -7   1   9      158.85      169.41      6.67 o
  -6   1   9        0.41        6.45      2.78 o
  -5   1   9        2.82        1.76      2.47 o
  -4   1   9       38.56       46.24      2.87 o
  -3   1   9      735.93      770.74     10.83 o
  -2   1   9      309.54      308.04      5.60 o
  -1   1   9       54.18       61.78      2.50 o
   0   1   9      542.65      539.90      8.78 o
   1   1   9        0.70       -0.74      1.35 o
   2   1   9        1.43        1.41      1.62 o
   3   1   9       65.46       49.55      2.90 o
   4   1   9       15.97       10.23      2.31 o
   5   1   9       23.84       17.74      3.07 o
   6   1   9        7.25       11.02      2.49 o
   7   1   9       11.65       10.03      3.01 o
   8   1   9        1.01        1.29      4.20 o
  -9   2   9        1.88       -2.65      2.90 o
  -8   2   9        0.19       -2.57      2.57 o
  -7   2   9        7.84        9.54      2.84 o
  -6   2   9        0.52        1.00      2.46 o
  -5   2   9       88.43       82.53      3.96 o
  -4   2   9       29.74       16.47      2.68 o
  -3   2   9       27.95       18.01      2.28 o
  -2   2   9      154.30      176.77      4.96 o
  -1   2   9       32.06       34.57      3.06 o
   0   2   9       20.11       27.70      1.89 o
   1   2   9       56.63       47.67      2.54 o
   2   2   9      341.23      343.84      6.61 o
   3   2   9        0.39       -0.75      1.56 o
   4   2   9       13.15       10.35      2.30 o
   5   2   9        5.70        5.72      2.03 o
   6   2   9       39.48       27.56      2.99 o
   7   2   9       13.80        7.47      3.54 o
   8   2   9        0.12        2.27      4.07 o
  -9   3   9        0.00       -1.41      2.82 o
  -8   3   9        0.83        4.65      2.96 o
  -7   3   9       15.40       21.66      3.47 o
  -6   3   9        3.21       -1.83      1.83 o
  -5   3   9        5.50       17.09      2.52 o
  -4   3   9       25.39       21.73      3.19 o
  -3   3   9        3.57       -1.70      1.70 o
  -2   3   9      379.51      398.96      7.71 o
  -1   3   9      484.31      483.69      8.14 o
   0   3   9       69.13       61.00      2.70 o
   1   3   9      134.65      102.49      3.38 o
   2   3   9      438.25      437.30      9.29 o
   3   3   9      115.70      100.93      4.28 o
   4   3   9       87.66       89.28      4.11 o
   5   3   9       13.06       15.75      2.46 o
   6   3   9        0.02        1.50      2.72 o
   7   3   9        2.01        2.79      2.98 o
  -9   4   9        7.42        7.97      3.19 o
  -8   4   9        2.32       -2.60      2.60 o
  -7   4   9       82.02       86.27      5.76 o
  -6   4   9        2.10        0.02      1.63 o
  -5   4   9       14.62       10.12      2.00 o
  -4   4   9      198.86      219.95      6.01 o
  -3   4   9      231.29      202.30      8.36 o
  -2   4   9       66.92       81.21      3.28 o
  -1   4   9      135.86      138.00      3.82 o
   0   4   9        4.92        5.27      1.48 o
   1   4   9      109.35      108.15      3.45 o
   2   4   9       78.45       89.29      4.09 o
   3   4   9       26.86       23.70      2.64 o
   4   4   9        0.03        1.90      2.12 o
   5   4   9       69.35       61.53      3.34 o
   6   4   9       15.78        9.80      2.97 o
   7   4   9        0.22       -2.71      2.71 o
  -9   5   9        2.48        1.70      3.28 o
  -8   5   9        0.50        3.19      2.74 o
  -7   5   9      110.69       96.99      5.27 o
  -6   5   9      240.62      252.71      6.03 o
  -5   5   9       75.02       69.02      3.67 o
  -4   5   9      273.83      285.06      7.04 o
  -3   5   9      173.41      152.61      4.88 o
  -2   5   9       86.73       80.11      3.58 o
  -1   5   9        0.03        3.82      1.66 o
   0   5   9      424.65      401.66      7.79 o
   1   5   9      686.17      634.06     10.98 o
   2   5   9      500.69      472.02      8.82 o
   3   5   9        9.67       13.46      2.34 o
   4   5   9       11.88       15.11      2.43 o
   5   5   9        0.02        1.05      2.03 o
   6   5   9       19.56       24.22      3.32 o
   7   5   9        8.51        6.17      5.22 o
  -9   6   9        5.29        6.75      3.46 o
  -8   6   9        0.32        0.44      3.04 o
  -7   6   9       19.41       18.29      3.67 o
  -6   6   9       26.10       27.92      2.39 o
  -5   6   9        9.66       10.70      2.46 o
  -4   6   9        9.31       12.42      2.18 o
  -3   6   9       53.57       50.50      3.05 o
  -2   6   9        2.58        1.74      2.78 o
  -1   6   9       75.75       69.56      3.04 o
   0   6   9       16.77       13.10      2.73 o
   1   6   9      261.83      280.75      6.20 o
   2   6   9       34.51       42.44      2.63 o
   3   6   9       23.50       37.18      2.63 o
   4   6   9       33.36       27.12      2.77 o
   5   6   9        1.91        4.87      3.52 o
   6   6   9       94.08      113.67      6.85 o
   7   6   9       16.11       29.19      3.96 o
  -9   7   9       22.21       28.80      4.50 o
  -8   7   9        0.19       -2.32      2.94 o
  -7   7   9       22.88       17.76      2.99 o
  -6   7   9       38.77       40.63      2.74 o
  -5   7   9       46.58       49.53      2.83 o
  -4   7   9        0.42       -1.47      1.47 o
  -3   7   9        0.28        0.13      1.64 o
  -2   7   9      106.36      106.35      4.04 o
  -1   7   9      339.61      326.44      6.66 o
   0   7   9       45.71       44.89      2.60 o
   1   7   9       18.98       22.39      2.23 o
   2   7   9        1.10        3.64      1.89 o
   3   7   9      188.09      202.99      5.78 o
   4   7   9       11.61       11.21      2.36 o
   5   7   9        0.10        4.67      2.43 o
   6   7   9        6.48        6.09      2.60 o
   7   7   9       22.74       24.88      3.78 o
  -9   8   9       35.57       42.92      6.35 o
  -8   8   9       18.18       26.03      4.84 o
  -7   8   9        1.82        3.30      2.35 o
  -6   8   9        4.89        6.25      2.00 o
  -5   8   9      138.47      137.67      4.33 o
  -4   8   9      135.30      138.30      4.22 o
  -3   8   9      143.61      123.26      4.40 o
  -2   8   9       94.00       93.13      4.88 o
  -1   8   9      231.42      216.02      5.70 o
   0   8   9        4.57        5.74      1.69 o
   1   8   9       28.64       19.07      2.37 o
   2   8   9       83.71       72.55      3.73 o
   3   8   9       41.37       46.06      3.18 o
   4   8   9        2.27        2.75      2.06 o
   5   8   9        7.50       14.15      2.79 o
   6   8   9        1.62        2.43      2.42 o
   7   8   9        0.02        2.51      2.44 o
  -8   9   9        2.28        3.89      3.80 o
  -7   9   9        0.22       -1.20      2.43 o
  -6   9   9        1.31       -1.49      1.92 o
  -5   9   9      146.55      133.78      5.17 o
  -4   9   9      198.00      209.63      5.73 o
  -3   9   9        7.60        2.35      1.77 o
  -2   9   9       35.44       28.60      2.80 o
  -1   9   9        0.65        1.30      1.86 o
   0   9   9      309.94      298.80      6.92 o
   1   9   9       76.25       93.03      3.81 o
   2   9   9        6.80        4.75      1.93 o
   3   9   9       28.32       32.84      2.47 o
   4   9   9        0.35        0.25      2.19 o
   5   9   9       15.57       22.00      3.11 o
   6   9   9       16.93       21.30      3.16 o
   7   9   9       48.14       61.70      4.13 o
  -8  10   9       45.06       48.37      5.79 o
  -7  10   9        0.67       -0.76      2.33 o
  -6  10   9        0.02        1.96      2.00 o
  -5  10   9        0.15       -0.68      1.92 o
  -4  10   9      223.44      208.24      6.35 o
  -3  10   9        7.56       11.43      2.11 o
  -2  10   9        4.77        5.36      2.17 o
  -1  10   9      283.61      259.30      7.07 o
   0  10   9       51.58       54.67      3.03 o
   1  10   9        2.50        2.15      1.74 o
   2  10   9        0.21       -1.15      2.14 o
   3  10   9       63.72       39.12      2.59 o
   4  10   9       14.03       15.19      2.64 o
   5  10   9        7.23        5.58      2.75 o
   6  10   9       18.66       18.31      3.05 o
   7  10   9        2.64       -3.57      4.11 o
  -8  11   9        0.01       -1.98      3.84 o
  -7  11   9        3.01       -1.17      2.67 o
  -6  11   9       51.25       50.90      3.48 o
  -5  11   9       15.53       12.01      2.36 o
  -4  11   9       18.18       20.98      2.62 o
  -3  11   9       60.11       66.61      4.42 o
  -2  11   9       37.81       34.07      2.86 o
  -1  11   9        7.65       12.89      2.66 o
   0  11   9      188.10      188.52      6.32 o
   1  11   9      140.39      129.56      5.50 o
   2  11   9        0.15       -0.37      1.56 o
   3  11   9        7.77        6.99      2.04 o
   4  11   9        0.33       -1.91      1.91 o
   5  11   9       16.26       22.19      3.05 o
   6  11   9       20.12       17.07      3.20 o
  -8  12   9        0.29        3.80      2.85 o
  -7  12   9        1.90        3.33      3.25 o
  -6  12   9        2.02        3.26      2.02 o
  -5  12   9       39.17       34.82      3.00 o
  -4  12   9       70.10       63.07      5.36 o
  -3  12   9        2.73        2.82      2.62 o
  -2  12   9        1.05       -1.48      1.77 o
  -1  12   9      292.62      277.72      7.26 o
   0  12   9      127.27      107.70      4.25 o
   1  12   9       32.74       33.49      2.76 o
   2  12   9       41.15       34.36      2.42 o
   3  12   9        0.50       -1.72      1.72 o
   4  12   9        0.85       -1.00      2.22 o
   5  12   9        5.09       -1.75      2.42 o
   6  12   9        0.03        0.16      2.46 o
  -7  13   9        0.43        3.88      2.60 o
  -6  13   9       69.94       64.87      3.78 o
  -5  13   9       63.37       85.81      5.78 o
  -4  13   9       15.11       16.21      2.43 o
  -3  13   9       11.75       14.61      2.35 o
  -2  13   9       17.23       17.41      2.41 o
  -1  13   9       36.58       34.33      2.78 o
   0  13   9        2.22       -0.15      1.52 o
   1  13   9       58.73       55.95      2.67 o
   2  13   9        0.51       -1.58      1.58 o
   3  13   9        6.09        5.67      1.97 o
   4  13   9       23.54       24.75      2.68 o
   5  13   9        0.48        1.57      2.24 o
   6  13   9        3.41        8.66      3.35 o
  -7  14   9        1.69        4.76      2.72 o
  -6  14   9        1.08        2.37      2.07 o
  -5  14   9       11.45       12.06      3.24 o
  -4  14   9       12.13        7.63      2.27 o
  -3  14   9       22.85       23.94      3.21 o
  -2  14   9       90.32       90.64      3.92 o
  -1  14   9       17.42       15.09      2.18 o
   0  14   9        3.13       -0.22      1.26 o
   1  14   9        9.52       14.18      1.52 o
   2  14   9        3.52        1.71      1.49 o
   3  14   9        3.70        2.55      1.41 o
   4  14   9        6.32        4.10      2.68 o
   5  14   9        7.38       12.52      8.21 o
  -7  15   9       10.88       12.12      3.21 o
  -6  15   9        0.21        3.80      2.06 o
  -5  15   9       11.35       11.14      2.31 o
  -4  15   9       18.36       21.47      2.48 o
  -3  15   9        8.52       10.46      2.09 o
  -2  15   9        6.41        4.69      1.86 o
  -1  15   9       88.50       93.16      2.95 o
   0  15   9       49.83       46.78      3.90 o
   1  15   9        2.84        2.73      3.03 o
   2  15   9        4.50        6.77      2.33 o
   3  15   9        1.44        3.48      2.28 o
   4  15   9       17.90       21.31      3.17 o
   5  15   9        3.32        3.83      3.26 o
  -6  16   9        2.16        1.41      1.98 o
  -5  16   9        0.02        0.62      2.55 o
  -4  16   9        3.11        3.96      2.05 o
  -3  16   9       36.89       40.97      2.66 o
  -2  16   9        1.36       -1.04      2.20 o
  -1  16   9        5.23        3.11      3.42 o
   0  16   9       10.22        8.26      3.11 o
   1  16   9       32.15       28.95      3.59 o
   2  16   9        0.04       -1.15      1.90 o
   3  16   9       15.81       20.62      2.95 o
   4  16   9       24.50       24.13      3.73 o
   5  16   9        2.20        2.79      3.39 o
  -6  17   9        0.00        1.74      1.99 o
  -5  17   9        1.39       -0.69      1.84 o
  -4  17   9        2.05        2.87      1.78 o
  -3  17   9        2.61       -0.42      3.24 o
  -2  17   9        2.12        1.81      2.17 o
  -1  17   9       14.88       19.75      4.10 o
   0  17   9        2.56        4.97      2.80 o
   1  17   9        3.57        4.48      2.25 o
   2  17   9        2.68        7.57      2.40 o
   3  17   9        0.48       -2.00      2.00 o
   4  17   9        5.71        4.03      2.40 o
  -5  18   9        8.65       14.83      6.18 o
  -4  18   9       43.03       44.94      5.30 o
  -3  18   9       49.79       59.53      3.76 o
  -2  18   9       59.70       60.67      3.87 o
  -1  18   9       20.57       14.53      2.75 o
   0  18   9       25.19       22.07      3.12 o
   1  18   9       15.27       19.14      2.69 o
   2  18   9        1.09       -0.15      2.12 o
   3  18   9        0.01        1.97      2.26 o
  -4  19   9        3.03        4.44      3.40 o
  -3  19   9        0.67       -1.79      3.10 o
  -2  19   9       15.44       16.55      4.78 o
  -1  19   9       13.06       13.64      2.40 o
   0  19   9        5.00        1.81      2.29 o
   1  19   9        6.83        8.48      4.38 o
   2  19   9        0.73       -1.61      2.05 o
   3  19   9        5.50       13.59      3.33 o
  -3  20   9        0.07       -2.95      2.95 o
  -2  20   9        7.81       12.64      3.90 o
  -1  20   9       19.24       13.12      4.19 o
   0  20   9        0.71        0.62      3.29 o
   1  20   9       38.25       39.41      3.02 o
   2  20   9       12.55       12.04      3.21 o
  -2  21   9        2.20        3.29      4.71 o
  -1  21   9        5.81       10.93      4.13 o
   0  21   9        0.30        3.93      3.72 o
  -9   0  10        1.44       -3.35      4.17 o
  -8   0  10        8.28        8.06      4.80 o
  -7   0  10       34.72       51.49      9.29 o
  -6   0  10        0.31       -0.68      4.01 o
  -5   0  10      489.05      562.80     18.66 o
  -4   0  10      124.21      120.63      7.74 o
  -3   0  10      139.89      118.03      7.50 o
  -2   0  10        5.12       11.22      3.20 o
  -1   0  10      793.74      860.38     19.81 o
   0   0  10       33.69       21.32      4.77 o
   1   0  10       42.33       36.48      3.82 o
   2   0  10      226.31      215.28      8.02 o
   3   0  10        8.22        9.19      5.88 o
   4   0  10       15.16        9.86      4.47 o
   5   0  10        0.06        5.16      4.17 o
   6   0  10        0.17       -2.26      3.33 o
   7   0  10       19.36       24.11      8.22 o
  -9   1  10        1.39       -2.02      3.57 o
  -8   1  10        3.45       -0.38      3.72 o
  -7   1  10       50.90       61.42      4.75 o
  -6   1  10       55.67       63.79      4.62 o
  -5   1  10      175.05      171.27      6.60 o
  -4   1  10       68.60       89.45      4.85 o
  -3   1  10        1.31        5.51      2.19 o
  -2   1  10        0.81        2.65      2.14 o
  -1   1  10       59.24       62.57      3.24 o
   0   1  10       68.65       77.62      3.52 o
   1   1  10        2.44       -1.03      1.60 o
   2   1  10        3.44        3.06      2.20 o
   3   1  10       18.78       12.30      2.82 o
   4   1  10       15.41       11.81      2.94 o
   5   1  10       18.99       11.76      3.01 o
   6   1  10        1.63        1.24      2.24 o
   7   1  10        0.51       -0.75      3.29 o
  -9   2  10        4.05        1.63      3.25 o
  -8   2  10       17.60       14.19      3.59 o
  -7   2  10       20.65       24.39      3.69 o
  -6   2  10       18.27       20.84      3.55 o
  -5   2  10       53.10       48.71      4.03 o
  -4   2  10       20.96       27.73      3.38 o
  -3   2  10       23.94       25.78      2.77 o
  -2   2  10        3.22        0.83      2.08 o
  -1   2  10      426.56      415.40      9.15 o
   0   2  10       15.21       13.90      2.49 o
   1   2  10      161.13      162.54      5.30 o
   2   2  10        3.78        0.76      1.84 o
   3   2  10        8.82       10.12      2.38 o
   4   2  10        6.36       12.10      3.19 o
   5   2  10       24.81       20.18      3.51 o
   6   2  10        5.71        6.09      2.73 o
   7   2  10        0.19       -3.19      3.19 o
  -8   3  10        3.55        5.76      3.18 o
  -7   3  10        0.03       -2.55      2.55 o
  -6   3  10        8.43       13.36      5.75 o
  -5   3  10       22.18       19.69      3.75 o
  -4   3  10        0.66       -1.87      3.68 o
  -3   3  10      198.32      191.79      5.70 o
  -2   3  10       58.55       70.35      4.39 o
  -1   3  10       11.96       14.37      2.15 o
   0   3  10      151.30      142.08      4.99 o
   1   3  10        0.04       -0.19      1.91 o
   2   3  10       52.42       61.64      3.56 o
   3   3  10       27.45       32.99      3.98 o
   4   3  10        3.13        3.35      2.11 o
   5   3  10        1.54        1.11      2.36 o
   6   3  10        3.21        5.62      3.12 o
   7   3  10        0.70        5.76      4.40 o
  -8   4  10        1.95       -1.77      2.81 o
  -7   4  10        6.65        6.71      3.48 o
  -6   4  10       91.21       95.89      6.66 o
  -5   4  10       42.84       42.26      3.83 o
  -4   4  10       13.82       15.64      3.01 o
  -3   4  10      276.35      257.06      6.82 o
  -2   4  10      113.06      116.71      4.10 o
  -1   4  10       62.47       66.90      4.11 o
   0   4  10      197.46      194.32      5.32 o
   1   4  10      193.81      190.16      5.77 o
   2   4  10       15.61       10.23      2.26 o
   3   4  10        0.22       -1.90      1.90 o
   4   4  10       48.39       57.73      3.76 o
   5   4  10        0.40       -1.92      2.63 o
   6   4  10        1.30        3.67      3.34 o
  -8   5  10       26.11       17.73      3.68 o
  -7   5  10       26.90       22.19      3.56 o
  -6   5  10       74.62       79.55      6.18 o
  -5   5  10       59.92       51.55      3.41 o
  -4   5  10      260.24      303.85      7.63 o
  -3   5  10      205.87      174.57      5.54 o
  -2   5  10        8.05        8.49      2.52 o
  -1   5  10      495.32      464.61      8.89 o
   0   5  10       92.55      109.60      3.99 o
   1   5  10       12.50        5.20      2.00 o
   2   5  10       55.89       55.04      3.40 o
   3   5  10       36.51       25.99      2.81 o
   4   5  10        1.14        1.06      2.36 o
   5   5  10        4.92        8.62      3.02 o
   6   5  10        4.02        0.07      3.25 o
  -8   6  10        6.86        5.58      3.58 o
  -7   6  10       11.41       10.85      3.17 o
  -6   6  10      148.92      166.56      7.59 o
  -5   6  10       37.45       34.96      3.01 o
  -4   6  10        0.03       -1.31      1.77 o
  -3   6  10        7.12        1.42      1.97 o
  -2   6  10        1.59        0.55      1.73 o
  -1   6  10        0.02        8.47      1.93 o
   0   6  10       20.58       20.60      2.24 o
   1   6  10       67.31       63.88      3.22 o
   2   6  10        0.82        7.12      2.39 o
   3   6  10        0.39       -1.33      2.15 o
   4   6  10       29.45       36.07      3.16 o
   5   6  10        0.18       -1.40      2.16 o
   6   6  10        0.00        2.68      3.33 o
  -8   7  10       31.52       37.08      4.76 o
  -7   7  10       18.02       15.73      3.73 o
  -6   7  10       16.02       16.88      2.57 o
  -5   7  10        2.07       -1.85      1.85 o
  -4   7  10        0.16        0.56      1.63 o
  -3   7  10        0.33       -1.65      1.65 o
  -2   7  10       26.98       29.49      2.79 o
  -1   7  10      275.60      291.55      6.59 o
   0   7  10      218.18      189.35      5.19 o
   1   7  10       76.92       71.54      3.67 o
   2   7  10      287.88      290.67      8.70 o
   3   7  10        0.30        1.38      2.08 o
   4   7  10        1.01        0.99      2.12 o
   5   7  10        2.90        2.56      2.57 o
   6   7  10        5.11        3.77      3.51 o
  -8   8  10        2.79        5.50      4.21 o
  -7   8  10        1.48        5.07      3.84 o
  -6   8  10        2.04       -2.46      2.46 o
  -5   8  10        0.84        0.06      1.88 o
  -4   8  10        0.89       -0.43      1.84 o
  -3   8  10        4.61        0.44      2.18 o
  -2   8  10      141.92      150.24      5.69 o
  -1   8  10        8.92        6.93      2.56 o
   0   8  10       10.90       11.19      2.80 o
   1   8  10       87.80       97.51      4.11 o
   2   8  10       26.66       26.18      3.07 o
   3   8  10        3.38        2.99      2.23 o
   4   8  10        3.14        3.09      2.12 o
   5   8  10       26.27       27.09      3.40 o
   6   8  10        6.57       15.54      3.83 o
  -8   9  10       40.44       26.49      5.19 o
  -7   9  10       26.69       26.29      4.89 o
  -6   9  10        1.45        0.56      2.33 o
  -5   9  10        5.02        2.95      2.08 o
  -4   9  10       16.83       16.04      2.64 o
  -3   9  10       12.43       16.37      2.45 o
  -2   9  10        7.71        3.61      2.23 o
  -1   9  10       11.55        9.96      2.15 o
   0   9  10      102.81       88.62      3.94 o
   1   9  10       14.46       17.75      2.37 o
   2   9  10        0.94        2.31      1.95 o
   3   9  10        1.53        3.16      1.99 o
   4   9  10       52.52       48.57      3.82 o
   5   9  10        0.00       -1.67      2.44 o
   6   9  10        1.58        1.93      2.54 o
  -7  10  10        0.06        0.21      3.74 o
  -6  10  10       17.29       13.98      2.57 o
  -5  10  10        1.36        2.32      2.20 o
  -4  10  10        3.96        7.62      2.76 o
  -3  10  10       39.72       33.40      3.09 o
  -2  10  10       96.43      107.12      5.41 o
  -1  10  10       44.03       40.05      3.62 o
   0  10  10       33.29       34.06      2.80 o
   1  10  10       51.63       60.11      3.60 o
   2  10  10        3.34        4.51      1.99 o
   3  10  10       15.64       12.80      2.26 o
   4  10  10        0.57       -0.26      2.28 o
   5  10  10       12.55       15.92      2.96 o
   6  10  10       26.84       22.88      5.57 o
  -7  11  10       14.57       19.72      4.61 o
  -6  11  10        9.45       11.41      3.36 o
  -5  11  10        0.34        1.63      2.02 o
  -4  11  10        0.37       -1.15      1.95 o
  -3  11  10       15.83       22.44      4.66 o
  -2  11  10       15.32       18.51      2.66 o
  -1  11  10       31.42       30.00      2.92 o
   0  11  10       38.69       34.41      3.00 o
   1  11  10        7.65        8.73      2.27 o
   2  11  10        0.28        0.43      1.97 o
   3  11  10       12.65       20.01      3.57 o
   4  11  10        0.47       -2.44      2.44 o
   5  11  10        4.82        1.90      3.59 o
  -7  12  10        7.24       12.02      4.07 o
  -6  12  10       17.18       22.03      2.89 o
  -5  12  10       30.64       29.94      3.10 o
  -4  12  10        6.00        4.91      2.27 o
  -3  12  10       30.03       25.79      4.78 o
  -2  12  10        9.48       13.06      2.47 o
  -1  12  10        2.54        2.22      1.80 o
   0  12  10        6.07        7.17      2.15 o
   1  12  10        9.32        2.57      1.99 o
   2  12  10        0.52       -0.28      1.63 o
   3  12  10        1.19       -0.08      2.38 o
   4  12  10       25.08       26.12      3.50 o
   5  12  10        4.14       -0.24      2.57 o
  -6  13  10        2.59        8.59      2.82 o
  -5  13  10        5.28        2.76      2.36 o
  -4  13  10       69.04       71.70      4.55 o
  -3  13  10        4.14        3.07      2.13 o
  -2  13  10       43.10       45.17      3.27 o
  -1  13  10        4.44        4.55      2.07 o
   0  13  10       15.45        7.16      2.14 o
   1  13  10        0.96        2.84      1.68 o
   2  13  10        0.18        2.37      1.97 o
   3  13  10       27.64       24.17      3.08 o
   4  13  10       23.29       33.09      3.46 o
   5  13  10        2.08       -0.49      2.43 o
  -6  14  10       11.61       15.80      3.09 o
  -5  14  10        0.47        1.96      2.14 o
  -4  14  10        9.50       10.56      2.39 o
  -3  14  10       36.53       36.72      4.26 o
  -2  14  10      114.17      104.23      5.10 o
  -1  14  10        0.99        2.93      1.98 o
   0  14  10        0.26        1.55      1.71 o
   1  14  10        4.89        9.65      1.97 o
   2  14  10        4.82        3.68      1.89 o
   3  14  10        3.63        3.66      2.23 o
   4  14  10       24.01       24.79      4.66 o
  -6  15  10       15.49       11.58      3.91 o
  -5  15  10        7.42       11.80      3.04 o
  -4  15  10       23.83       22.02      2.75 o
  -3  15  10       24.74       28.85      5.12 o
  -2  15  10       82.45       92.22      4.15 o
  -1  15  10      127.55      145.52      6.24 o
   0  15  10       18.40       15.80      2.01 o
   1  15  10        9.48       13.51      3.84 o
   2  15  10        5.87        3.14      2.40 o
   3  15  10        1.86        1.62      2.90 o
   4  15  10        0.57       -3.38      3.38 o
  -5  16  10        1.99        3.69      2.17 o
  -4  16  10        0.42        1.76      2.04 o
  -3  16  10        0.05       -1.23      2.16 o
  -2  16  10        8.42        4.13      2.10 o
  -1  16  10       14.35       16.24      3.28 o
   0  16  10        4.48        9.60      2.50 o
   1  16  10        0.62        0.64      2.17 o
   2  16  10       14.47       16.53      2.84 o
   3  16  10       35.89       38.71      4.42 o
  -4  17  10       10.21       11.25      2.34 o
  -3  17  10        5.54       11.19      2.87 o
  -2  17  10        0.59       -1.69      2.28 o
  -1  17  10        1.59        1.94      2.53 o
   0  17  10        0.02        0.55      2.17 o
   1  17  10        0.73        1.88      2.51 o
   2  17  10        1.79        6.55      2.58 o
  -4  18  10        4.61        3.95      5.07 o
  -3  18  10       10.41        9.26      2.71 o
  -2  18  10        0.10        1.04      2.32 o
  -1  18  10        6.96        4.78      2.62 o
   0  18  10        0.06       -0.52      2.13 o
   1  18  10       30.64       30.43      3.75 o
   2  18  10       23.18       36.39      4.76 o
  -2  19  10        4.65        6.26      2.50 o
  -1  19  10       10.09        5.71      2.60 o
   0  19  10        0.83        1.74      2.28 o
  -8   1  11        0.92       -3.13      3.13 o
  -7   1  11       33.23       36.00      4.32 o
  -6   1  11       49.70       47.96      4.45 o
  -5   1  11       80.00       68.49      7.31 o
  -4   1  11      330.80      369.48     14.40 o
  -3   1  11        0.52        1.20      2.58 o
  -2   1  11       39.75       34.80      3.62 o
  -1   1  11       67.50       62.00      4.30 o
   0   1  11      103.57      106.73      5.20 o
   1   1  11       12.46       24.81      3.34 o
   2   1  11        0.26       -2.34      2.34 o
   3   1  11        1.45       -0.29      2.37 o
   4   1  11        0.02        1.24      2.74 o
   5   1  11        0.27        2.46      2.97 o
   6   1  11       29.22       38.56      6.23 o
  -8   2  11       48.17       41.13      4.61 o
  -7   2  11      101.06      109.78      6.04 o
  -6   2  11      160.60      161.57      6.93 o
  -5   2  11       21.42       21.77      3.60 o
  -4   2  11       15.99       14.39      3.30 o
  -3   2  11      224.50      234.56     10.12 o
  -2   2  11       98.08      101.13      5.16 o
  -1   2  11       20.37        6.96      2.70 o
   0   2  11        0.03        1.58      2.31 o
   1   2  11        3.28        0.80      2.36 o
   2   2  11       28.34       33.16      3.82 o
   3   2  11       13.34        6.66      2.99 o
   4   2  11        2.06        1.53      2.84 o
   5   2  11        0.78        4.06      3.53 o
   6   2  11        5.07        9.66      4.61 o
  -8   3  11        0.31        2.33      3.27 o
  -7   3  11        0.07        4.13      3.17 o
  -6   3  11        2.70        5.79      3.04 o
  -5   3  11       31.78       35.24      4.00 o
  -4   3  11       20.04       19.74      3.41 o
  -3   3  11       12.85        6.23      2.67 o
  -2   3  11       16.63       34.36      3.61 o
  -1   3  11        3.05        9.92      2.47 o
   0   3  11       31.47       30.22      3.07 o
   1   3  11       14.02       12.29      2.52 o
   2   3  11        1.77       -0.92      2.48 o
   3   3  11        2.26        0.71      2.57 o
   4   3  11        8.83       15.09      4.02 o
   5   3  11       24.46       26.69      3.84 o
  -7   4  11        4.13        0.29      2.92 o
  -6   4  11       44.68       49.81      4.44 o
  -5   4  11       10.47        8.80      3.00 o
  -4   4  11       14.21       30.38      3.60 o
  -3   4  11       28.64       22.72      3.29 o
  -2   4  11       21.91       20.14      2.78 o
  -1   4  11       16.62       29.70      3.03 o
   0   4  11       47.45       33.33      3.10 o
   1   4  11      103.81      101.42      4.58 o
   2   4  11        4.65        9.60      2.46 o
   3   4  11       19.65       15.66      3.86 o
   4   4  11       98.20      121.80     10.96 o
   5   4  11        0.13        0.42      2.80 o
  -7   5  11        0.33       -0.11      2.95 o
  -6   5  11        0.01        1.10      2.76 o
  -5   5  11        2.39        3.34      2.29 o
  -4   5  11       44.61       40.34      3.86 o
  -3   5  11        0.27       -1.53      1.99 o
  -2   5  11        9.21        9.41      2.39 o
  -1   5  11       16.00       17.18      2.66 o
   0   5  11       11.17       13.27      2.50 o
   1   5  11        1.52        3.84      2.19 o
   2   5  11        0.40       -1.45      2.18 o
   3   5  11        3.99       -1.70      3.71 o
   4   5  11       12.15       12.41      3.83 o
   5   5  11       25.36       37.22      4.14 o
  -7   6  11       25.07       28.43      4.63 o
  -6   6  11        1.97        7.69      3.08 o
  -5   6  11        1.51        4.38      2.26 o
  -4   6  11        0.53        6.17      2.64 o
  -3   6  11        5.25        3.54      2.22 o
  -2   6  11       83.28       89.78      4.32 o
  -1   6  11       94.48       86.51      4.27 o
   0   6  11       40.74       42.61      3.77 o
   1   6  11        1.54        1.34      2.35 o
   2   6  11        7.25        8.06      2.75 o
   3   6  11        0.06        1.46      2.56 o
   4   6  11       62.71       62.72      5.45 o
   5   6  11        9.21       17.11      3.61 o
  -7   7  11        3.07        3.06      4.18 o
  -6   7  11        5.62        1.09      3.89 o
  -5   7  11       11.12        6.69      5.04 o
  -4   7  11       17.35       24.53      4.05 o
  -3   7  11        0.52        0.65      2.93 o
  -2   7  11        9.89        1.37      2.38 o
  -1   7  11       45.77       52.64      6.79 o
   0   7  11        0.70        2.52      2.30 o
   1   7  11        0.00        1.38      2.23 o
   2   7  11        0.19       -0.96      2.22 o
   3   7  11        6.96        2.79      3.87 o
   4   7  11       18.50       15.75      3.33 o
   5   7  11       19.68       33.59      4.81 o
  -7   8  11        7.87       16.40      4.93 o
  -6   8  11       13.51        9.41      4.47 o
  -5   8  11        5.82        7.84      3.01 o
  -4   8  11       32.69       34.55      3.50 o
  -3   8  11       63.77       53.90      4.72 o
  -2   8  11        1.40       -2.09      2.09 o
  -1   8  11        0.47        2.69      2.32 o
   0   8  11       15.01        5.62      2.44 o
   1   8  11       10.00       13.52      2.75 o
   2   8  11       27.70       24.45      3.28 o
   3   8  11        6.67        9.04      2.80 o
   4   8  11       27.16       26.30      3.10 o
   5   8  11       14.35       16.68      3.99 o
  -7   9  11        0.29       -3.60      3.60 o
  -6   9  11        8.52       16.32      4.53 o
  -5   9  11        0.03       -0.57      2.58 o
  -4   9  11        0.01       -1.92      2.43 o
  -3   9  11        0.05        1.32      3.39 o
  -2   9  11       73.22       75.73      3.90 o
  -1   9  11        0.86        0.04      2.10 o
   0   9  11        9.51        7.15      2.44 o
   1   9  11        0.93        1.25      2.21 o
   2   9  11        2.59       -0.55      2.13 o
   3   9  11       19.29       19.58      2.74 o
   4   9  11        1.00       -0.25      2.42 o
  -6  10  11        4.40       10.13      4.32 o
  -5  10  11        1.61       -2.42      2.42 o
  -4  10  11       16.30       15.38      3.24 o
  -3  10  11       32.80       31.48      3.26 o
  -2  10  11       20.85       23.06      2.97 o
  -1  10  11       35.78       37.88      3.31 o
   0  10  11       29.28       25.33      3.40 o
   1  10  11        6.53       20.20      2.98 o
   2  10  11        3.30        4.08      2.42 o
   3  10  11        0.89        1.93      2.02 o
   4  10  11        7.69       10.93      2.95 o
  -6  11  11        0.02        0.07      3.68 o
  -5  11  11       12.79       16.91      3.35 o
  -4  11  11       12.14        9.25      2.55 o
  -3  11  11       39.79       36.75      3.56 o
  -2  11  11      101.09      120.17      4.63 o
  -1  11  11       24.26       21.50      2.84 o
   0  11  11       17.31       16.61      3.32 o
   1  11  11       20.52       23.84      5.11 o
   2  11  11        0.04       -0.76      2.49 o
   3  11  11        3.67        2.94      2.26 o
   4  11  11        3.47        2.80      3.42 o
  -6  12  11        5.57        7.86      5.03 o
  -5  12  11        4.27        5.05      2.77 o
  -4  12  11       23.68       20.86      3.05 o
  -3  12  11       10.22        7.04      2.46 o
  -2  12  11        6.76        8.99      2.52 o
  -1  12  11        1.31        0.86      2.13 o
   0  12  11       36.40       37.24      3.31 o
   1  12  11       54.27       58.32      4.36 o
   2  12  11       60.57       72.21      3.90 o
   3  12  11       22.35       28.87      3.61 o
   4  12  11        6.34        1.93      4.08 o
  -5  13  11        2.32        9.51      3.01 o
  -4  13  11        9.04        9.68      4.01 o
  -3  13  11       18.53       15.69      2.86 o
  -2  13  11       97.05      112.75      5.20 o
  -1  13  11        5.82        4.24      2.27 o
   0  13  11        1.96        0.55      2.16 o
   1  13  11        5.32        5.70      2.71 o
   2  13  11       10.07       12.70      2.87 o
   3  13  11        8.25        8.47      2.81 o
  -5  14  11        0.00        1.56      3.26 o
  -4  14  11        0.62        1.84      2.23 o
  -3  14  11       19.09       20.94      2.91 o
  -2  14  11       11.43       11.76      3.11 o
  -1  14  11       35.34       32.48      2.86 o
   0  14  11        4.29        7.79      2.33 o
   1  14  11        5.56        4.38      1.96 o
   2  14  11        7.99        8.02      3.52 o
  -4  15  11        1.49        0.65      2.20 o
  -3  15  11        0.95        1.13      2.18 o
  -2  15  11        1.86       -0.37      2.20 o
  -1  15  11        8.91        9.10      2.13 o
   0  15  11       17.13       17.87      1.90 o
   1  15  11        1.74       -0.54      2.18 o
   2  15  11        0.66        0.11      2.92 o
  -3  16  11        2.07        2.13      2.08 o
  -2  16  11        7.23        2.52      2.00 o
  -1  16  11       22.12       25.32      3.16 o
   0  16  11        0.99        3.43      2.75 o
   1  16  11        2.53        2.20      2.97 o
  -1  17  11        7.81       15.05      3.33 o
  -6   0  12       10.43       15.91      5.06 o
  -5   0  12       17.90       23.95      5.39 o
  -4   0  12       16.31       21.41      9.22 o
  -3   0  12       58.73       51.99      6.24 o
  -2   0  12       22.74       18.27      7.44 o
  -1   0  12        5.94        5.00      4.92 o
   0   0  12        3.95       -2.94      3.56 o
   1   0  12       19.61       27.23      5.32 o
   2   0  12      142.31      143.11      9.18 o
   3   0  12       48.29       64.76     12.11 o
   4   0  12       15.88       24.93      5.61 o
  -6   1  12        0.03       -0.34      3.06 o
  -5   1  12        4.68        3.49      3.04 o
  -4   1  12       13.47       16.28      3.69 o
  -3   1  12       12.45        9.73      3.19 o
  -2   1  12        0.21        4.69      2.70 o
  -1   1  12        0.76        0.13      2.51 o
   0   1  12        0.22        2.99      2.63 o
   1   1  12       18.69       13.16      3.16 o
   2   1  12       11.92       28.64      3.87 o
   3   1  12        7.73        1.97      2.93 o
   4   1  12        0.02       -2.79      2.87 o
  -6   2  12        0.59       -1.86      3.01 o
  -5   2  12       22.85       20.15      3.56 o
  -4   2  12       19.99       29.10      4.29 o
  -3   2  12       58.87       69.88      4.89 o
  -2   2  12        0.02       -2.49      2.59 o
  -1   2  12        0.09       -2.51      2.51 o
   0   2  12        5.57        3.50      2.77 o
   1   2  12        4.79        2.48      2.82 o
   2   2  12       32.42       33.99      4.02 o
   3   2  12        0.78        2.65      2.88 o
   4   2  12        0.01        0.94      3.54 o
  -6   3  12       19.92       20.86      4.62 o
  -5   3  12        5.12        2.20      3.03 o
  -4   3  12       36.48       37.35      4.12 o
  -3   3  12       85.44       87.23      5.30 o
  -2   3  12        4.21       -0.42      2.53 o
  -1   3  12        0.00        3.78      2.73 o
   0   3  12        8.76        9.24      3.01 o
   1   3  12        1.32        1.41      2.72 o
   2   3  12        3.91        1.40      3.27 o
   3   3  12        0.16        2.95      3.53 o
   4   3  12        2.41        3.79      3.50 o
  -6   4  12        8.84        9.64      3.44 o
  -5   4  12       13.08       14.91      3.44 o
  -4   4  12        0.71       -1.20      2.65 o
  -3   4  12       15.89       27.22      3.67 o
  -2   4  12        2.49        2.17      2.68 o
  -1   4  12        2.91        6.87      2.99 o
   0   4  12        0.96       -1.20      2.68 o
   1   4  12        2.75       -2.52      2.52 o
   2   4  12       41.23       51.11      5.13 o
   3   4  12        0.96        7.08      3.79 o
   4   4  12        8.94       19.49      4.37 o
  -6   5  12       22.64       27.81      4.03 o
  -5   5  12       65.22       71.22      5.06 o
  -4   5  12        0.14       -0.63      2.72 o
  -3   5  12       11.10       18.93      3.48 o
  -2   5  12        0.69        1.62      2.64 o
  -1   5  12        0.67        2.32      2.63 o
   0   5  12        7.94        5.70      3.33 o
   1   5  12        2.24        5.66      3.39 o
   2   5  12        0.27        2.98      3.41 o
   3   5  12        0.41        3.79      3.61 o
   4   5  12        1.75        2.12      3.60 o
  -6   6  12        0.03        4.33      3.68 o
  -5   6  12        8.17        8.46      3.01 o
  -4   6  12        0.07       -2.00      3.18 o
  -3   6  12       12.69       18.94      4.03 o
  -2   6  12       10.88        7.52      3.44 o
  -1   6  12        6.19       10.83      3.57 o
   0   6  12        1.27       -1.97      2.92 o
   1   6  12        4.93       11.23      3.74 o
   2   6  12        9.10        5.69      3.37 o
   3   6  12        0.60       -1.22      3.35 o
   4   6  12        4.87        2.41      3.64 o
  -6   7  12        8.36        3.49      4.29 o
  -5   7  12       13.77       14.83      3.97 o
  -4   7  12        6.99        5.36      3.43 o
  -3   7  12        5.07        8.98      3.54 o
  -2   7  12       13.20       12.73      3.75 o
  -1   7  12        3.24        6.65      3.44 o
   0   7  12        8.67       15.13      3.14 o
   1   7  12        0.01        2.65      3.57 o
   2   7  12        0.16        0.97      3.23 o
   3   7  12        0.39        0.05      3.17 o
  -5   8  12        6.74       16.32      3.69 o
  -4   8  12       38.65       29.99      4.21 o
  -3   8  12        2.76        7.24      3.32 o
  -2   8  12        0.45       -0.16      3.05 o
  -1   8  12        0.22       -1.92      2.34 o
   0   8  12       48.97       55.18      4.27 o
   1   8  12       13.35       16.32      3.30 o
   2   8  12        1.28       -3.80      4.86 o
   3   8  12        4.74        3.54      3.42 o
  -5   9  12        0.00        0.73      3.23 o
  -4   9  12       20.96       28.95      3.99 o
  -3   9  12       28.09       19.95      5.73 o
  -2   9  12       23.09       21.09      3.75 o
  -1   9  12       46.26       43.02      4.46 o
   0   9  12       20.49       27.62      3.55 o
   1   9  12        0.47       -2.41      2.41 o
   2   9  12        0.05        2.19      2.45 o
   3   9  12        0.12        0.71      4.29 o
  -5  10  12        5.69        7.63      3.10 o
  -4  10  12       20.51       21.94      4.30 o
  -3  10  12        7.60        6.98      3.11 o
  -2  10  12        0.63       -2.64      2.64 o
  -1  10  12        7.42        7.35      2.89 o
   0  10  12        3.08        5.31      2.81 o
   1  10  12       10.09        5.95      2.86 o
   2  10  12        0.77       -2.53      2.53 o
  -4  11  12        1.19        5.86      3.01 o
  -3  11  12        5.15        5.39      2.50 o
  -2  11  12        0.04        5.98      2.49 o
  -1  11  12        0.77        0.28      2.51 o
   0  11  12       23.17       27.23      6.06 o
   1  11  12       25.42       30.17      3.90 o
   2  11  12        0.00        1.12      2.61 o
  -4  12  12        5.77        5.95      5.70 o
  -3  12  12       16.95       15.26      3.76 o
  -2  12  12       10.84       14.20      2.92 o
  -1  12  12        6.35        7.23      2.90 o
   0  12  12       11.74       26.54      3.60 o
   1  12  12        3.77        0.87      2.53 o
  -3  13  12       35.10       33.19      4.80 o
  -2  13  12       24.80       22.22      3.07 o
  -1  13  12        0.04       -2.17      2.17 o
   0  13  12        2.11        3.12      2.65 o
  -5   1  13       15.81       28.91      4.32 o
  -4   1  13        3.60        3.46      3.18 o
  -3   1  13        1.70        3.14      3.08 o
  -2   1  13       12.70        6.21      3.23 o
  -1   1  13       10.34        9.21      3.35 o
   0   1  13       31.65       43.69      4.51 o
   1   1  13        0.02       -1.21      2.87 o
   2   1  13        8.10       12.65      3.52 o
  -5   2  13        4.23        4.51      3.38 o
  -4   2  13       11.90        8.51      3.43 o
  -3   2  13        1.52        5.24      3.03 o
  -2   2  13        0.05        1.62      3.02 o
  -1   2  13       18.92       22.00      5.36 o
   0   2  13        5.06       14.17      3.46 o
   1   2  13        1.95        0.31      2.91 o
   2   2  13        4.17       10.02      3.36 o
  -5   3  13        0.95       11.34      4.81 o
  -4   3  13        4.69        7.34      3.76 o
  -3   3  13        0.82        0.97      3.03 o
  -2   3  13        0.81        2.00      3.92 o
  -1   3  13        3.85       13.17      3.40 o
   0   3  13       13.52        6.89      4.44 o
   1   3  13       12.99       21.05      4.33 o
   2   3  13        0.53        6.84      3.76 o
  -4   4  13        0.10        1.56      2.98 o
  -3   4  13        1.17       -1.57      2.92 o
  -2   4  13        0.18       -2.82      2.82 o
  -1   4  13       12.03        3.95      4.46 o
   0   4  13        4.36        2.30      3.55 o
   1   4  13        0.02       -1.59      3.14 o
   2   4  13       16.09       13.99      4.07 o
  -4   5  13       10.87       10.55      4.13 o
  -3   5  13       10.89        9.45      3.99 o
  -2   5  13        3.44        8.05      3.88 o
  -1   5  13        0.71        6.22      4.12 o
   0   5  13        0.22        0.69      4.97 o
   1   5  13        5.79        8.73      3.84 o
   2   5  13        0.09        0.37      3.31 o
  -4   6  13       20.81       35.65      5.06 o
  -3   6  13        3.04        0.46      3.56 o
  -2   6  13        7.84       13.21      3.93 o
  -1   6  13        6.49       10.08      3.79 o
   0   6  13        0.09       -1.03      3.32 o
   1   6  13        0.06       -0.66      4.22 o
  -3   7  13       18.96       20.12      4.25 o
  -2   7  13        6.12        7.10      3.73 o
  -1   7  13        2.00       -3.12      3.12 o
   0   7  13        0.23        4.02      3.64 o
   1   7  13        1.97        4.67      4.27 o
  -3   8  13        4.14       11.22      4.66 o
  -2   8  13        0.01        1.72      4.24 o
  -1   8  13        0.57       -1.63      3.22 o
   0   8  13        0.73       -1.09      3.39 o
  -2   9  13       20.06       29.69      5.32 o
  -1   9  13        3.17        4.33      4.11 o
 
